# Supplementary material for: CDK1 dependent phosphorylation of hTERT contributes to cancer progression
Source: Nat Commun. 2020 Mar 25;11:1557. doi: 10.1038/s41467-020-15289-7 (PMC7096428; doi:10.1038/s41467-020-15289-7)
Supplement: Supplementary file 4 — Supplementary Data 1 [file 41467_2020_15289_MOESM4_ESM.xlsx]

## Sheet: 293T_nonM_TERT
prot_hit_num	prot_family_member	prot_acc	prot_desc	prot_score	prot_mass	prot_matches	prot_matches_sig	prot_sequences	prot_sequences_sig	pep_query	pep_rank	pep_isbold	pep_isunique	pep_exp_mz	pep_exp_mr	pep_exp_z	pep_calc_mr	pep_delta	pep_start	pep_end	pep_miss	pep_score	pep_expect	pep_res_before	pep_seq	pep_res_after	pep_var_mod	pep_var_mod_pos	pep_summed_mod_pos	pep_local_mod_pos	pep_scan_title
1	1	O14746|TERT_HUMAN	Telomerase reverse transcriptase OS=Homo sapiens GN=TERT PE=1 SV=1	29385	128599	1948	1361	85	58	668	1	1	0	351.705	701.396	2	701.396	-0.0003	538	543	0	8.53	0.55	R	EEILAK	F					File28682 Spectrum195 scans: 637
1	1	O14746|TERT_HUMAN	Telomerase reverse transcriptase OS=Homo sapiens GN=TERT PE=1 SV=1	29385	128599	1948	1361	85	58	669	2	1	0	351.705	701.396	2	701.396	-0.0002	538	543	0	6.54	1.2	R	EEILAK	F					File28663 Spectrum553 scans: 942
1	1	O14746|TERT_HUMAN	Telomerase reverse transcriptase OS=Homo sapiens GN=TERT PE=1 SV=1	29385	128599	1948	1361	85	58	670	4	1	0	351.705	701.396	2	701.396	-0.0001	538	543	0	8.4	1.1	R	EEILAK	F					File28793 Spectrum427 scans: 841
1	1	O14746|TERT_HUMAN	Telomerase reverse transcriptase OS=Homo sapiens GN=TERT PE=1 SV=1	29385	128599	1948	1361	85	58	671	1	1	0	351.705	701.396	2	701.396	0	538	543	0	14.04	0.18	R	EEILAK	F					File28815 Spectrum503 scans: 901
1	1	O14746|TERT_HUMAN	Telomerase reverse transcriptase OS=Homo sapiens GN=TERT PE=1 SV=1	29385	128599	1948	1361	85	58	672	2	1	0	351.705	701.396	2	701.396	0	538	543	0	6.82	1.2	R	EEILAK	F					File28661 Spectrum553 scans: 935
1	1	O14746|TERT_HUMAN	Telomerase reverse transcriptase OS=Homo sapiens GN=TERT PE=1 SV=1	29385	128599	1948	1361	85	58	673	1	1	0	351.705	701.396	2	701.396	0	538	543	0	15.7	0.21	R	EEILAK	F					File28837 Spectrum575 scans: 957
1	1	O14746|TERT_HUMAN	Telomerase reverse transcriptase OS=Homo sapiens GN=TERT PE=1 SV=1	29385	128599	1948	1361	85	58	674	1	1	0	351.705	701.396	2	701.396	0	538	543	0	9.79	0.59	R	EEILAK	F					File28665 Spectrum573 scans: 955
1	1	O14746|TERT_HUMAN	Telomerase reverse transcriptase OS=Homo sapiens GN=TERT PE=1 SV=1	29385	128599	1948	1361	85	58	675	2	1	0	351.705	701.396	2	701.396	0.0001	538	543	0	6.55	1.1	R	EEILAK	F					File28704 Spectrum250 scans: 691
1	1	O14746|TERT_HUMAN	Telomerase reverse transcriptase OS=Homo sapiens GN=TERT PE=1 SV=1	29385	128599	1948	1361	85	58	676	5	1	0	351.705	701.396	2	701.396	0.0002	538	543	0	3.29	2.5	R	EEILAK	F					File28771 Spectrum467 scans: 878
1	1	O14746|TERT_HUMAN	Telomerase reverse transcriptase OS=Homo sapiens GN=TERT PE=1 SV=1	29385	128599	1948	1361	85	58	677	1	1	0	351.705	701.396	2	701.396	0.0002	538	543	0	5.53	0.89	R	EEILAK	F					File28748 Spectrum423 scans: 835
1	1	O14746|TERT_HUMAN	Telomerase reverse transcriptase OS=Homo sapiens GN=TERT PE=1 SV=1	29385	128599	1948	1361	85	58	678	2	1	0	351.705	701.396	2	701.396	0.0002	538	543	0	3.75	1.1	R	EEILAK	F					File28659 Spectrum192 scans: 633
1	1	O14746|TERT_HUMAN	Telomerase reverse transcriptase OS=Homo sapiens GN=TERT PE=1 SV=1	29385	128599	1948	1361	85	58	679	2	1	0	351.705	701.396	2	701.396	0.0003	538	543	0	11.48	0.55	R	EEILAK	F					File28667 Spectrum514 scans: 900
1	1	O14746|TERT_HUMAN	Telomerase reverse transcriptase OS=Homo sapiens GN=TERT PE=1 SV=1	29385	128599	1948	1361	85	58	680	2	1	0	351.705	701.396	2	701.396	0.0003	538	543	0	4.67	1.2	R	EEILAK	F					File28675 Spectrum498 scans: 892
1	1	O14746|TERT_HUMAN	Telomerase reverse transcriptase OS=Homo sapiens GN=TERT PE=1 SV=1	29385	128599	1948	1361	85	58	681	3	1	0	351.705	701.396	2	701.396	0.0003	538	543	0	5.63	2.1	R	EEILAK	F					File28671 Spectrum469 scans: 873
1	1	O14746|TERT_HUMAN	Telomerase reverse transcriptase OS=Homo sapiens GN=TERT PE=1 SV=1	29385	128599	1948	1361	85	58	682	1	1	0	351.705	701.396	2	701.396	0.0005	538	543	0	5.32	0.76	R	EEILAK	F					File28673 Spectrum466 scans: 869
1	1	O14746|TERT_HUMAN	Telomerase reverse transcriptase OS=Homo sapiens GN=TERT PE=1 SV=1	29385	128599	1948	1361	85	58	683	4	1	0	351.705	701.396	2	701.396	0.0005	538	543	0	3.38	1.1	R	EEILAK	F					File28726 Spectrum311 scans: 741
1	1	O14746|TERT_HUMAN	Telomerase reverse transcriptase OS=Homo sapiens GN=TERT PE=1 SV=1	29385	128599	1948	1361	85	58	684	4	1	0	351.706	701.397	2	701.396	0.0007	538	543	0	10.57	0.54	R	EEILAK	F					File28669 Spectrum479 scans: 878
1	1	O14746|TERT_HUMAN	Telomerase reverse transcriptase OS=Homo sapiens GN=TERT PE=1 SV=1	29385	128599	1948	1361	85	58	963	2	1	1	352.726	703.436	2	703.438	-0.0017	974	979	0	0.72	1.2	K	LFGVLR	L					File28732 Spectrum1294 scans: 2099
1	1	O14746|TERT_HUMAN	Telomerase reverse transcriptase OS=Homo sapiens GN=TERT PE=1 SV=1	29385	128599	1948	1361	85	58	964	1	1	1	352.726	703.437	2	703.438	-0.0016	974	979	0	9.69	0.16	K	LFGVLR	L					File28698 Spectrum1564 scans: 2279
1	1	O14746|TERT_HUMAN	Telomerase reverse transcriptase OS=Homo sapiens GN=TERT PE=1 SV=1	29385	128599	1948	1361	85	58	966	1	1	1	352.726	703.437	2	703.438	-0.001	974	979	0	11.12	0.11	K	LFGVLR	L					File28708 Spectrum1397 scans: 2152
1	1	O14746|TERT_HUMAN	Telomerase reverse transcriptase OS=Homo sapiens GN=TERT PE=1 SV=1	29385	128599	1948	1361	85	58	967	2	1	1	352.726	703.437	2	703.438	-0.0009	974	979	0	1.36	1.1	K	LFGVLR	L					File28686 Spectrum1544 scans: 2261
1	1	O14746|TERT_HUMAN	Telomerase reverse transcriptase OS=Homo sapiens GN=TERT PE=1 SV=1	29385	128599	1948	1361	85	58	968	1	1	1	352.726	703.437	2	703.438	-0.0009	974	979	0	22.87	0.0075	K	LFGVLR	L					File28815 Spectrum1677 scans: 2365
1	1	O14746|TERT_HUMAN	Telomerase reverse transcriptase OS=Homo sapiens GN=TERT PE=1 SV=1	29385	128599	1948	1361	85	58	970	1	1	1	352.726	703.437	2	703.438	-0.0009	974	979	0	17.82	0.024	K	LFGVLR	L					File28661 Spectrum1743 scans: 2401
1	1	O14746|TERT_HUMAN	Telomerase reverse transcriptase OS=Homo sapiens GN=TERT PE=1 SV=1	29385	128599	1948	1361	85	58	971	1	1	1	352.726	703.437	2	703.438	-0.0008	974	979	0	17.38	0.018	K	LFGVLR	L					File28684 Spectrum1641 scans: 2340
1	1	O14746|TERT_HUMAN	Telomerase reverse transcriptase OS=Homo sapiens GN=TERT PE=1 SV=1	29385	128599	1948	1361	85	58	974	1	1	1	352.726	703.437	2	703.438	-0.0007	974	979	0	19.16	0.012	K	LFGVLR	L					File28659 Spectrum1029 scans: 1849
1	1	O14746|TERT_HUMAN	Telomerase reverse transcriptase OS=Homo sapiens GN=TERT PE=1 SV=1	29385	128599	1948	1361	85	58	975	1	1	1	352.726	703.437	2	703.438	-0.0007	974	979	0	11.64	0.069	K	LFGVLR	L					File28704 Spectrum1189 scans: 1988
1	1	O14746|TERT_HUMAN	Telomerase reverse transcriptase OS=Homo sapiens GN=TERT PE=1 SV=1	29385	128599	1948	1361	85	58	976	1	1	1	352.726	703.438	2	703.438	-0.0006	974	979	0	10.8	0.083	K	LFGVLR	L					File28692 Spectrum1483 scans: 2235
1	1	O14746|TERT_HUMAN	Telomerase reverse transcriptase OS=Homo sapiens GN=TERT PE=1 SV=1	29385	128599	1948	1361	85	58	977	2	1	1	352.726	703.438	2	703.438	-0.0006	974	979	0	21.01	0.0079	K	LFGVLR	L					File28748 Spectrum1561 scans: 2265
1	1	O14746|TERT_HUMAN	Telomerase reverse transcriptase OS=Homo sapiens GN=TERT PE=1 SV=1	29385	128599	1948	1361	85	58	978	1	1	1	352.726	703.438	2	703.438	-0.0005	974	979	0	12.85	0.052	K	LFGVLR	L					File28726 Spectrum1348 scans: 2104
1	1	O14746|TERT_HUMAN	Telomerase reverse transcriptase OS=Homo sapiens GN=TERT PE=1 SV=1	29385	128599	1948	1361	85	58	979	1	1	1	352.726	703.438	2	703.438	-0.0004	974	979	0	19.56	0.011	K	LFGVLR	L					File28669 Spectrum1653 scans: 2334
1	1	O14746|TERT_HUMAN	Telomerase reverse transcriptase OS=Homo sapiens GN=TERT PE=1 SV=1	29385	128599	1948	1361	85	58	980	1	1	1	352.726	703.438	2	703.438	-0.0004	974	979	0	10.06	0.099	K	LFGVLR	L					File28738 Spectrum1602 scans: 2337
1	1	O14746|TERT_HUMAN	Telomerase reverse transcriptase OS=Homo sapiens GN=TERT PE=1 SV=1	29385	128599	1948	1361	85	58	981	1	1	1	352.726	703.438	2	703.438	-0.0004	974	979	0	8.04	0.16	K	LFGVLR	L					File28680 Spectrum1638 scans: 2333
1	1	O14746|TERT_HUMAN	Telomerase reverse transcriptase OS=Homo sapiens GN=TERT PE=1 SV=1	29385	128599	1948	1361	85	58	982	1	1	1	352.726	703.438	2	703.438	-0.0003	974	979	0	18.09	0.016	K	LFGVLR	L					File28675 Spectrum1682 scans: 2362
1	1	O14746|TERT_HUMAN	Telomerase reverse transcriptase OS=Homo sapiens GN=TERT PE=1 SV=1	29385	128599	1948	1361	85	58	983	1	1	1	352.726	703.438	2	703.438	-0.0002	974	979	0	27.01	0.002	K	LFGVLR	L					File28678 Spectrum1716 scans: 2388
1	1	O14746|TERT_HUMAN	Telomerase reverse transcriptase OS=Homo sapiens GN=TERT PE=1 SV=1	29385	128599	1948	1361	85	58	984	1	1	1	352.726	703.438	2	703.438	-0.0002	974	979	0	12.8	0.052	K	LFGVLR	L					File28673 Spectrum1631 scans: 2317
1	1	O14746|TERT_HUMAN	Telomerase reverse transcriptase OS=Homo sapiens GN=TERT PE=1 SV=1	29385	128599	1948	1361	85	58	985	1	1	1	352.726	703.438	2	703.438	-0.0002	974	979	0	15.62	0.027	K	LFGVLR	L					File28702 Spectrum1502 scans: 2221
1	1	O14746|TERT_HUMAN	Telomerase reverse transcriptase OS=Homo sapiens GN=TERT PE=1 SV=1	29385	128599	1948	1361	85	58	986	1	1	1	352.726	703.438	2	703.438	-0.0002	974	979	0	26.49	0.0022	K	LFGVLR	L					File28667 Spectrum1720 scans: 2388
1	1	O14746|TERT_HUMAN	Telomerase reverse transcriptase OS=Homo sapiens GN=TERT PE=1 SV=1	29385	128599	1948	1361	85	58	987	1	1	1	352.726	703.438	2	703.438	-0.0002	974	979	0	8.36	0.15	K	LFGVLR	L					File28690 Spectrum1479 scans: 2218
1	1	O14746|TERT_HUMAN	Telomerase reverse transcriptase OS=Homo sapiens GN=TERT PE=1 SV=1	29385	128599	1948	1361	85	58	988	1	1	1	352.726	703.438	2	703.438	-0.0002	974	979	0	14.89	0.032	K	LFGVLR	L					File28771 Spectrum1637 scans: 2335
1	1	O14746|TERT_HUMAN	Telomerase reverse transcriptase OS=Homo sapiens GN=TERT PE=1 SV=1	29385	128599	1948	1361	85	58	989	1	1	1	352.726	703.438	2	703.438	-0.0001	974	979	0	10.07	0.098	K	LFGVLR	L					File28663 Spectrum1917 scans: 2618
1	1	O14746|TERT_HUMAN	Telomerase reverse transcriptase OS=Homo sapiens GN=TERT PE=1 SV=1	29385	128599	1948	1361	85	58	990	1	1	1	352.726	703.438	2	703.438	-0.0001	974	979	0	0.2	0.95	K	LFGVLR	L					File28728 Spectrum1347 scans: 2129
1	1	O14746|TERT_HUMAN	Telomerase reverse transcriptase OS=Homo sapiens GN=TERT PE=1 SV=1	29385	128599	1948	1361	85	58	991	1	1	1	352.726	703.438	2	703.438	-0.0001	974	979	0	17.27	0.019	K	LFGVLR	L					File28837 Spectrum1774 scans: 2436
1	1	O14746|TERT_HUMAN	Telomerase reverse transcriptase OS=Homo sapiens GN=TERT PE=1 SV=1	29385	128599	1948	1361	85	58	993	1	1	1	352.726	703.438	2	703.438	-0.0001	974	979	0	37.72	0.00017	K	LFGVLR	L					File28663 Spectrum1770 scans: 2442
1	1	O14746|TERT_HUMAN	Telomerase reverse transcriptase OS=Homo sapiens GN=TERT PE=1 SV=1	29385	128599	1948	1361	85	58	994	1	1	1	352.726	703.438	2	703.438	-0.0001	974	979	0	8.69	0.14	K	LFGVLR	L					File28706 Spectrum1416 scans: 2167
1	1	O14746|TERT_HUMAN	Telomerase reverse transcriptase OS=Homo sapiens GN=TERT PE=1 SV=1	29385	128599	1948	1361	85	58	996	1	1	1	352.726	703.438	2	703.438	0.0001	974	979	0	14.23	0.038	K	LFGVLR	L					File28793 Spectrum1575 scans: 2287
1	1	O14746|TERT_HUMAN	Telomerase reverse transcriptase OS=Homo sapiens GN=TERT PE=1 SV=1	29385	128599	1948	1361	85	58	997	1	1	1	352.726	703.438	2	703.438	0.0001	974	979	0	22.94	0.0051	K	LFGVLR	L					File28671 Spectrum1658 scans: 2342
1	1	O14746|TERT_HUMAN	Telomerase reverse transcriptase OS=Homo sapiens GN=TERT PE=1 SV=1	29385	128599	1948	1361	85	58	998	1	1	1	352.726	703.438	2	703.438	0.0002	974	979	0	41.38	7.3e-05	K	LFGVLR	L					File28665 Spectrum1803 scans: 2466
1	1	O14746|TERT_HUMAN	Telomerase reverse transcriptase OS=Homo sapiens GN=TERT PE=1 SV=1	29385	128599	1948	1361	85	58	1000	1	1	1	352.726	703.438	2	703.438	0.0002	974	979	0	6.43	0.23	K	LFGVLR	L					File28682 Spectrum995 scans: 1829
1	1	O14746|TERT_HUMAN	Telomerase reverse transcriptase OS=Homo sapiens GN=TERT PE=1 SV=1	29385	128599	1948	1361	85	58	1164	1	1	1	354.208	706.401	2	706.401	-0.0006	744	749	0	21.03	0.036	R	YAVVQK	A					File28837 Spectrum363 scans: 701
1	1	O14746|TERT_HUMAN	Telomerase reverse transcriptase OS=Homo sapiens GN=TERT PE=1 SV=1	29385	128599	1948	1361	85	58	1165	1	1	1	354.208	706.401	2	706.401	-0.0003	744	749	0	21.23	0.035	R	YAVVQK	A					File28726 Spectrum179 scans: 544
1	1	O14746|TERT_HUMAN	Telomerase reverse transcriptase OS=Homo sapiens GN=TERT PE=1 SV=1	29385	128599	1948	1361	85	58	1166	1	1	1	354.208	706.401	2	706.401	-0.0001	744	749	0	23.22	0.022	R	YAVVQK	A					File28673 Spectrum281 scans: 622
1	1	O14746|TERT_HUMAN	Telomerase reverse transcriptase OS=Homo sapiens GN=TERT PE=1 SV=1	29385	128599	1948	1361	85	58	1167	1	1	1	354.208	706.401	2	706.401	0	744	749	0	18.14	0.071	R	YAVVQK	A					File28793 Spectrum251 scans: 608
1	1	O14746|TERT_HUMAN	Telomerase reverse transcriptase OS=Homo sapiens GN=TERT PE=1 SV=1	29385	128599	1948	1361	85	58	1168	1	1	1	354.208	706.401	2	706.401	0	744	749	0	22.91	0.024	R	YAVVQK	A					File28748 Spectrum247 scans: 601
1	1	O14746|TERT_HUMAN	Telomerase reverse transcriptase OS=Homo sapiens GN=TERT PE=1 SV=1	29385	128599	1948	1361	85	58	1169	1	1	1	354.208	706.401	2	706.401	0	744	749	0	23.37	0.021	R	YAVVQK	A					File28667 Spectrum316 scans: 656
1	1	O14746|TERT_HUMAN	Telomerase reverse transcriptase OS=Homo sapiens GN=TERT PE=1 SV=1	29385	128599	1948	1361	85	58	1170	1	1	1	354.208	706.401	2	706.401	0	744	749	0	25.53	0.013	R	YAVVQK	A					File28659 Spectrum115 scans: 483
1	1	O14746|TERT_HUMAN	Telomerase reverse transcriptase OS=Homo sapiens GN=TERT PE=1 SV=1	29385	128599	1948	1361	85	58	1171	1	1	1	354.208	706.401	2	706.401	0	744	749	0	23.24	0.022	R	YAVVQK	A					File28661 Spectrum347 scans: 685
1	1	O14746|TERT_HUMAN	Telomerase reverse transcriptase OS=Homo sapiens GN=TERT PE=1 SV=1	29385	128599	1948	1361	85	58	1172	1	1	1	354.208	706.401	2	706.401	0	744	749	0	28.32	0.0068	R	YAVVQK	A					File28815 Spectrum302 scans: 652
1	1	O14746|TERT_HUMAN	Telomerase reverse transcriptase OS=Homo sapiens GN=TERT PE=1 SV=1	29385	128599	1948	1361	85	58	1173	1	1	1	354.208	706.401	2	706.401	0	744	749	0	24.76	0.015	R	YAVVQK	A					File28665 Spectrum367 scans: 701
1	1	O14746|TERT_HUMAN	Telomerase reverse transcriptase OS=Homo sapiens GN=TERT PE=1 SV=1	29385	128599	1948	1361	85	58	1174	1	1	1	354.208	706.402	2	706.401	0.0001	744	749	0	24.54	0.016	R	YAVVQK	A					File28669 Spectrum291 scans: 638
1	1	O14746|TERT_HUMAN	Telomerase reverse transcriptase OS=Homo sapiens GN=TERT PE=1 SV=1	29385	128599	1948	1361	85	58	1175	1	1	1	354.208	706.402	2	706.401	0.0002	744	749	0	38.68	0.00062	R	YAVVQK	A					File28663 Spectrum349 scans: 693
1	1	O14746|TERT_HUMAN	Telomerase reverse transcriptase OS=Homo sapiens GN=TERT PE=1 SV=1	29385	128599	1948	1361	85	58	1176	1	1	1	354.208	706.402	2	706.401	0.0003	744	749	0	19.22	0.055	R	YAVVQK	A					File28671 Spectrum296 scans: 638
1	1	O14746|TERT_HUMAN	Telomerase reverse transcriptase OS=Homo sapiens GN=TERT PE=1 SV=1	29385	128599	1948	1361	85	58	1452	1	1	1	358.178	714.341	2	714.347	-0.0057	692	696	0	10.42	0.15	R	TFVLR	V	Phospho (ST)	0.20000.0			File28736 Spectrum64 scans: 340
1	1	O14746|TERT_HUMAN	Telomerase reverse transcriptase OS=Homo sapiens GN=TERT PE=1 SV=1	29385	128599	1948	1361	85	58	2710	1	1	1	367.185	732.355	2	732.356	-0.0008	42	48	0	15.05	0.26	R	GDPAAFR	A					File28686 Spectrum412 scans: 825
1	1	O14746|TERT_HUMAN	Telomerase reverse transcriptase OS=Homo sapiens GN=TERT PE=1 SV=1	29385	128599	1948	1361	85	58	2712	1	1	1	367.185	732.355	2	732.356	-0.0004	42	48	0	10.52	0.21	R	GDPAAFR	A					File28708 Spectrum359 scans: 786
1	1	O14746|TERT_HUMAN	Telomerase reverse transcriptase OS=Homo sapiens GN=TERT PE=1 SV=1	29385	128599	1948	1361	85	58	2713	1	1	1	367.185	732.355	2	732.356	-0.0004	42	48	0	19.22	0.09	R	GDPAAFR	A					File28738 Spectrum445 scans: 877
1	1	O14746|TERT_HUMAN	Telomerase reverse transcriptase OS=Homo sapiens GN=TERT PE=1 SV=1	29385	128599	1948	1361	85	58	2714	1	1	1	367.185	732.355	2	732.356	-0.0004	42	48	0	18.33	0.11	R	GDPAAFR	A					File28698 Spectrum426 scans: 849
1	1	O14746|TERT_HUMAN	Telomerase reverse transcriptase OS=Homo sapiens GN=TERT PE=1 SV=1	29385	128599	1948	1361	85	58	2715	1	1	1	367.185	732.355	2	732.356	-0.0003	42	48	0	23.91	0.031	R	GDPAAFR	A					File28736 Spectrum350 scans: 778
1	1	O14746|TERT_HUMAN	Telomerase reverse transcriptase OS=Homo sapiens GN=TERT PE=1 SV=1	29385	128599	1948	1361	85	58	2716	1	1	1	367.185	732.355	2	732.356	-0.0002	42	48	0	29.71	0.0081	R	GDPAAFR	A					File28714 Spectrum314 scans: 743
1	1	O14746|TERT_HUMAN	Telomerase reverse transcriptase OS=Homo sapiens GN=TERT PE=1 SV=1	29385	128599	1948	1361	85	58	2717	1	1	1	367.185	732.355	2	732.356	-0.0002	42	48	0	13.06	0.36	R	GDPAAFR	A					File28692 Spectrum427 scans: 846
1	1	O14746|TERT_HUMAN	Telomerase reverse transcriptase OS=Homo sapiens GN=TERT PE=1 SV=1	29385	128599	1948	1361	85	58	2718	1	1	1	367.185	732.355	2	732.356	-0.0002	42	48	0	16.39	0.17	R	GDPAAFR	A					File28690 Spectrum422 scans: 830
1	1	O14746|TERT_HUMAN	Telomerase reverse transcriptase OS=Homo sapiens GN=TERT PE=1 SV=1	29385	128599	1948	1361	85	58	2719	1	1	1	367.185	732.355	2	732.356	-0.0001	42	48	0	23.72	0.03	R	GDPAAFR	A					File28682 Spectrum197 scans: 641
1	1	O14746|TERT_HUMAN	Telomerase reverse transcriptase OS=Homo sapiens GN=TERT PE=1 SV=1	29385	128599	1948	1361	85	58	2720	1	1	1	367.185	732.355	2	732.356	-0.0001	42	48	0	24.47	0.028	R	GDPAAFR	A					File28680 Spectrum474 scans: 880
1	1	O14746|TERT_HUMAN	Telomerase reverse transcriptase OS=Homo sapiens GN=TERT PE=1 SV=1	29385	128599	1948	1361	85	58	2721	1	1	1	367.185	732.355	2	732.356	0	42	48	0	19.61	0.086	R	GDPAAFR	A					File28732 Spectrum333 scans: 774
1	1	O14746|TERT_HUMAN	Telomerase reverse transcriptase OS=Homo sapiens GN=TERT PE=1 SV=1	29385	128599	1948	1361	85	58	2722	1	1	1	367.185	732.355	2	732.356	0	42	48	0	21.47	0.056	R	GDPAAFR	A					File28659 Spectrum197 scans: 640
1	1	O14746|TERT_HUMAN	Telomerase reverse transcriptase OS=Homo sapiens GN=TERT PE=1 SV=1	29385	128599	1948	1361	85	58	2723	1	1	1	367.185	732.355	2	732.356	0	42	48	0	21.99	0.05	R	GDPAAFR	A					File28673 Spectrum465 scans: 868
1	1	O14746|TERT_HUMAN	Telomerase reverse transcriptase OS=Homo sapiens GN=TERT PE=1 SV=1	29385	128599	1948	1361	85	58	2724	1	1	1	367.185	732.355	2	732.356	0	42	48	0	21.77	0.052	R	GDPAAFR	A					File28815 Spectrum507 scans: 907
1	1	O14746|TERT_HUMAN	Telomerase reverse transcriptase OS=Homo sapiens GN=TERT PE=1 SV=1	29385	128599	1948	1361	85	58	2725	1	1	1	367.185	732.355	2	732.356	0	42	48	0	18.19	0.12	R	GDPAAFR	A					File28663 Spectrum564 scans: 955
1	1	O14746|TERT_HUMAN	Telomerase reverse transcriptase OS=Homo sapiens GN=TERT PE=1 SV=1	29385	128599	1948	1361	85	58	2726	1	1	1	367.185	732.355	2	732.356	0	42	48	0	21.98	0.05	R	GDPAAFR	A					File28837 Spectrum579 scans: 962
1	1	O14746|TERT_HUMAN	Telomerase reverse transcriptase OS=Homo sapiens GN=TERT PE=1 SV=1	29385	128599	1948	1361	85	58	2727	1	1	1	367.185	732.356	2	732.356	0	42	48	0	28.59	0.011	R	GDPAAFR	A					File28734 Spectrum325 scans: 740
1	1	O14746|TERT_HUMAN	Telomerase reverse transcriptase OS=Homo sapiens GN=TERT PE=1 SV=1	29385	128599	1948	1361	85	58	2728	1	1	1	367.185	732.356	2	732.356	0	42	48	0	19.32	0.092	R	GDPAAFR	A					File28710 Spectrum315 scans: 744
1	1	O14746|TERT_HUMAN	Telomerase reverse transcriptase OS=Homo sapiens GN=TERT PE=1 SV=1	29385	128599	1948	1361	85	58	2729	1	1	1	367.185	732.356	2	732.356	0	42	48	0	15.87	0.2	R	GDPAAFR	A					File28726 Spectrum316 scans: 748
1	1	O14746|TERT_HUMAN	Telomerase reverse transcriptase OS=Homo sapiens GN=TERT PE=1 SV=1	29385	128599	1948	1361	85	58	2730	2	1	1	367.185	732.356	2	732.356	0	42	48	0	9.31	0.92	R	GDPAAFR	A					File28720 Spectrum278 scans: 720
1	1	O14746|TERT_HUMAN	Telomerase reverse transcriptase OS=Homo sapiens GN=TERT PE=1 SV=1	29385	128599	1948	1361	85	58	2731	1	1	1	367.185	732.356	2	732.356	0	42	48	0	15.17	0.19	R	GDPAAFR	A					File28696 Spectrum515 scans: 912
1	1	O14746|TERT_HUMAN	Telomerase reverse transcriptase OS=Homo sapiens GN=TERT PE=1 SV=1	29385	128599	1948	1361	85	58	2732	1	1	1	367.185	732.356	2	732.356	0	42	48	0	32.22	0.0047	R	GDPAAFR	A					File28661 Spectrum563 scans: 947
1	1	O14746|TERT_HUMAN	Telomerase reverse transcriptase OS=Homo sapiens GN=TERT PE=1 SV=1	29385	128599	1948	1361	85	58	2733	1	1	1	367.185	732.356	2	732.356	0.0001	42	48	0	21.85	0.052	R	GDPAAFR	A					File28667 Spectrum529 scans: 918
1	1	O14746|TERT_HUMAN	Telomerase reverse transcriptase OS=Homo sapiens GN=TERT PE=1 SV=1	29385	128599	1948	1361	85	58	2734	1	1	1	367.185	732.356	2	732.356	0.0001	42	48	0	18.69	0.1	R	GDPAAFR	A					File28688 Spectrum419 scans: 837
1	1	O14746|TERT_HUMAN	Telomerase reverse transcriptase OS=Homo sapiens GN=TERT PE=1 SV=1	29385	128599	1948	1361	85	58	2735	1	1	1	367.185	732.356	2	732.356	0.0001	42	48	0	11.7	0.52	R	GDPAAFR	A					File28771 Spectrum473 scans: 886
1	1	O14746|TERT_HUMAN	Telomerase reverse transcriptase OS=Homo sapiens GN=TERT PE=1 SV=1	29385	128599	1948	1361	85	58	2736	1	1	1	367.185	732.356	2	732.356	0.0001	42	48	0	18.64	0.11	R	GDPAAFR	A					File28748 Spectrum431 scans: 845
1	1	O14746|TERT_HUMAN	Telomerase reverse transcriptase OS=Homo sapiens GN=TERT PE=1 SV=1	29385	128599	1948	1361	85	58	2737	1	1	1	367.185	732.356	2	732.356	0.0001	42	48	0	26.81	0.016	R	GDPAAFR	A					File28665 Spectrum582 scans: 965
1	1	O14746|TERT_HUMAN	Telomerase reverse transcriptase OS=Homo sapiens GN=TERT PE=1 SV=1	29385	128599	1948	1361	85	58	2738	1	1	1	367.185	732.356	2	732.356	0.0001	42	48	0	16.38	0.045	R	GDPAAFR	A					File28694 Spectrum449 scans: 870
1	1	O14746|TERT_HUMAN	Telomerase reverse transcriptase OS=Homo sapiens GN=TERT PE=1 SV=1	29385	128599	1948	1361	85	58	2739	1	1	1	367.185	732.356	2	732.356	0.0002	42	48	0	17.76	0.059	R	GDPAAFR	A					File28712 Spectrum341 scans: 773
1	1	O14746|TERT_HUMAN	Telomerase reverse transcriptase OS=Homo sapiens GN=TERT PE=1 SV=1	29385	128599	1948	1361	85	58	2740	1	1	1	367.185	732.356	2	732.356	0.0002	42	48	0	30.1	0.0076	R	GDPAAFR	A					File28793 Spectrum435 scans: 851
1	1	O14746|TERT_HUMAN	Telomerase reverse transcriptase OS=Homo sapiens GN=TERT PE=1 SV=1	29385	128599	1948	1361	85	58	2741	1	1	1	367.185	732.356	2	732.356	0.0003	42	48	0	22.48	0.044	R	GDPAAFR	A					File28704 Spectrum256 scans: 699
1	1	O14746|TERT_HUMAN	Telomerase reverse transcriptase OS=Homo sapiens GN=TERT PE=1 SV=1	29385	128599	1948	1361	85	58	2742	2	1	1	367.185	732.356	2	732.356	0.0003	42	48	0	3	0.87	R	GDPAAFR	A					File28724 Spectrum472 scans: 876
1	1	O14746|TERT_HUMAN	Telomerase reverse transcriptase OS=Homo sapiens GN=TERT PE=1 SV=1	29385	128599	1948	1361	85	58	2743	1	1	1	367.185	732.356	2	732.356	0.0003	42	48	0	29.84	0.008	R	GDPAAFR	A					File28728 Spectrum353 scans: 785
1	1	O14746|TERT_HUMAN	Telomerase reverse transcriptase OS=Homo sapiens GN=TERT PE=1 SV=1	29385	128599	1948	1361	85	58	2744	1	1	1	367.185	732.356	2	732.356	0.0004	42	48	0	20.68	0.066	R	GDPAAFR	A					File28730 Spectrum362 scans: 773
1	1	O14746|TERT_HUMAN	Telomerase reverse transcriptase OS=Homo sapiens GN=TERT PE=1 SV=1	29385	128599	1948	1361	85	58	2745	1	1	1	367.185	732.356	2	732.356	0.0004	42	48	0	12.42	0.26	R	GDPAAFR	A					File28716 Spectrum330 scans: 757
1	1	O14746|TERT_HUMAN	Telomerase reverse transcriptase OS=Homo sapiens GN=TERT PE=1 SV=1	29385	128599	1948	1361	85	58	2746	1	1	1	367.185	732.356	2	732.356	0.0004	42	48	0	23.79	0.032	R	GDPAAFR	A					File28671 Spectrum478 scans: 883
1	1	O14746|TERT_HUMAN	Telomerase reverse transcriptase OS=Homo sapiens GN=TERT PE=1 SV=1	29385	128599	1948	1361	85	58	2747	3	1	1	367.185	732.356	2	732.356	0.0007	42	48	0	9.97	0.78	R	GDPAAFR	A					File28722 Spectrum453 scans: 878
1	1	O14746|TERT_HUMAN	Telomerase reverse transcriptase OS=Homo sapiens GN=TERT PE=1 SV=1	29385	128599	1948	1361	85	58	2827	5	1	1	367.713	733.412	2	733.412	-0.0004	578	583	1	12.48	0.37	R	KSVWSK	L					File28665 Spectrum371 scans: 705
1	1	O14746|TERT_HUMAN	Telomerase reverse transcriptase OS=Homo sapiens GN=TERT PE=1 SV=1	29385	128599	1948	1361	85	58	2828	10	1	1	367.713	733.412	2	733.412	-0.0003	578	583	1	2.14	4	R	KSVWSK	L					File28661 Spectrum345 scans: 682
1	1	O14746|TERT_HUMAN	Telomerase reverse transcriptase OS=Homo sapiens GN=TERT PE=1 SV=1	29385	128599	1948	1361	85	58	2829	1	1	1	367.713	733.412	2	733.412	-0.0002	578	583	1	23.68	0.028	R	KSVWSK	L					File28663 Spectrum346 scans: 689
1	1	O14746|TERT_HUMAN	Telomerase reverse transcriptase OS=Homo sapiens GN=TERT PE=1 SV=1	29385	128599	1948	1361	85	58	2928	1	1	1	371.253	740.491	2	740.491	0.0002	448	453	0	33.75	0.00091	R	LVQLLR	Q					File28815 Spectrum1381 scans: 2005
1	1	O14746|TERT_HUMAN	Telomerase reverse transcriptase OS=Homo sapiens GN=TERT PE=1 SV=1	29385	128599	1948	1361	85	58	2929	1	1	1	371.253	740.491	2	740.491	0.0002	448	453	0	36.79	0.00045	R	LVQLLR	Q					File28661 Spectrum1457 scans: 2057
1	1	O14746|TERT_HUMAN	Telomerase reverse transcriptase OS=Homo sapiens GN=TERT PE=1 SV=1	29385	128599	1948	1361	85	58	2930	1	1	1	371.253	740.491	2	740.491	0.0002	448	453	0	35.43	0.00062	R	LVQLLR	Q					File28667 Spectrum1416 scans: 2023
1	1	O14746|TERT_HUMAN	Telomerase reverse transcriptase OS=Homo sapiens GN=TERT PE=1 SV=1	29385	128599	1948	1361	85	58	2931	1	1	1	371.253	740.491	2	740.491	0.0002	448	453	0	40.13	0.00021	R	LVQLLR	Q					File28669 Spectrum1352 scans: 1972
1	1	O14746|TERT_HUMAN	Telomerase reverse transcriptase OS=Homo sapiens GN=TERT PE=1 SV=1	29385	128599	1948	1361	85	58	2932	1	1	1	371.253	740.491	2	740.491	0.0003	448	453	0	35.56	0.0006	R	LVQLLR	Q					File28663 Spectrum1465 scans: 2074
1	1	O14746|TERT_HUMAN	Telomerase reverse transcriptase OS=Homo sapiens GN=TERT PE=1 SV=1	29385	128599	1948	1361	85	58	2933	1	1	1	371.253	740.491	2	740.491	0.0003	448	453	0	35.39	0.00062	R	LVQLLR	Q					File28837 Spectrum1475 scans: 2075
1	1	O14746|TERT_HUMAN	Telomerase reverse transcriptase OS=Homo sapiens GN=TERT PE=1 SV=1	29385	128599	1948	1361	85	58	2934	1	1	1	371.253	740.491	2	740.491	0.0003	448	453	0	36.96	0.00043	R	LVQLLR	Q					File28665 Spectrum1496 scans: 2097
1	1	O14746|TERT_HUMAN	Telomerase reverse transcriptase OS=Homo sapiens GN=TERT PE=1 SV=1	29385	128599	1948	1361	85	58	2950	3	1	1	372.687	743.36	2	743.362	-0.0017	494	499	0	9.37	0.82	K	FISLGK	H	Phospho (ST)	0.002000.0			File28738 Spectrum889 scans: 1432
1	1	O14746|TERT_HUMAN	Telomerase reverse transcriptase OS=Homo sapiens GN=TERT PE=1 SV=1	29385	128599	1948	1361	85	58	2953	1	1	1	373.205	744.396	2	744.396	-0.0003	573	577	0	30.92	0.01	R	LFFYR	K					File28771 Spectrum1700 scans: 2411
1	1	O14746|TERT_HUMAN	Telomerase reverse transcriptase OS=Homo sapiens GN=TERT PE=1 SV=1	29385	128599	1948	1361	85	58	2954	1	1	1	373.205	744.396	2	744.396	-0.0003	573	577	0	15.38	0.36	R	LFFYR	K					File28680 Spectrum1689 scans: 2396
1	1	O14746|TERT_HUMAN	Telomerase reverse transcriptase OS=Homo sapiens GN=TERT PE=1 SV=1	29385	128599	1948	1361	85	58	2955	1	1	1	373.205	744.396	2	744.396	-0.0002	573	577	0	26.33	0.035	R	LFFYR	K					File28678 Spectrum1771 scans: 2455
1	1	O14746|TERT_HUMAN	Telomerase reverse transcriptase OS=Homo sapiens GN=TERT PE=1 SV=1	29385	128599	1948	1361	85	58	2956	1	1	1	373.205	744.396	2	744.396	-0.0002	573	577	0	21.77	0.099	R	LFFYR	K					File28815 Spectrum1741 scans: 2443
1	1	O14746|TERT_HUMAN	Telomerase reverse transcriptase OS=Homo sapiens GN=TERT PE=1 SV=1	29385	128599	1948	1361	85	58	2957	1	1	1	373.205	744.396	2	744.396	-0.0002	573	577	0	31.16	0.011	R	LFFYR	K					File28667 Spectrum1783 scans: 2464
1	1	O14746|TERT_HUMAN	Telomerase reverse transcriptase OS=Homo sapiens GN=TERT PE=1 SV=1	29385	128599	1948	1361	85	58	2958	1	1	1	373.205	744.396	2	744.396	-0.0001	573	577	0	26.43	0.034	R	LFFYR	K					File28671 Spectrum1720 scans: 2418
1	1	O14746|TERT_HUMAN	Telomerase reverse transcriptase OS=Homo sapiens GN=TERT PE=1 SV=1	29385	128599	1948	1361	85	58	2959	1	1	1	373.205	744.396	2	744.396	-0.0001	573	577	0	11.82	0.96	R	LFFYR	K					File28704 Spectrum1241 scans: 2060
1	1	O14746|TERT_HUMAN	Telomerase reverse transcriptase OS=Homo sapiens GN=TERT PE=1 SV=1	29385	128599	1948	1361	85	58	2960	1	1	1	373.205	744.396	2	744.396	-0.0001	573	577	0	28.55	0.021	R	LFFYR	K					File28726 Spectrum1406 scans: 2181
1	1	O14746|TERT_HUMAN	Telomerase reverse transcriptase OS=Homo sapiens GN=TERT PE=1 SV=1	29385	128599	1948	1361	85	58	2961	1	1	1	373.205	744.396	2	744.396	0	573	577	0	24.58	0.052	R	LFFYR	K					File28675 Spectrum1737 scans: 2429
1	1	O14746|TERT_HUMAN	Telomerase reverse transcriptase OS=Homo sapiens GN=TERT PE=1 SV=1	29385	128599	1948	1361	85	58	2962	1	1	1	373.205	744.396	2	744.396	0	573	577	0	26.66	0.032	R	LFFYR	K					File28669 Spectrum1715 scans: 2409
1	1	O14746|TERT_HUMAN	Telomerase reverse transcriptase OS=Homo sapiens GN=TERT PE=1 SV=1	29385	128599	1948	1361	85	58	2963	1	1	1	373.205	744.396	2	744.396	0	573	577	0	26.69	0.032	R	LFFYR	K					File28661 Spectrum1808 scans: 2482
1	1	O14746|TERT_HUMAN	Telomerase reverse transcriptase OS=Homo sapiens GN=TERT PE=1 SV=1	29385	128599	1948	1361	85	58	2964	1	1	1	373.205	744.396	2	744.396	0	573	577	0	26.49	0.034	R	LFFYR	K					File28748 Spectrum1619 scans: 2340
1	1	O14746|TERT_HUMAN	Telomerase reverse transcriptase OS=Homo sapiens GN=TERT PE=1 SV=1	29385	128599	1948	1361	85	58	2965	1	1	1	373.205	744.396	2	744.396	0.0001	573	577	0	26.59	0.033	R	LFFYR	K					File28837 Spectrum1840 scans: 2516
1	1	O14746|TERT_HUMAN	Telomerase reverse transcriptase OS=Homo sapiens GN=TERT PE=1 SV=1	29385	128599	1948	1361	85	58	2966	1	1	1	373.205	744.396	2	744.396	0.0001	573	577	0	30.97	0.012	R	LFFYR	K					File28663 Spectrum1829 scans: 2513
1	1	O14746|TERT_HUMAN	Telomerase reverse transcriptase OS=Homo sapiens GN=TERT PE=1 SV=1	29385	128599	1948	1361	85	58	2967	1	1	1	373.205	744.396	2	744.396	0.0001	573	577	0	31.1	0.012	R	LFFYR	K					File28665 Spectrum1863 scans: 2538
1	1	O14746|TERT_HUMAN	Telomerase reverse transcriptase OS=Homo sapiens GN=TERT PE=1 SV=1	29385	128599	1948	1361	85	58	2968	1	1	1	373.205	744.396	2	744.396	0.0002	573	577	0	24.78	0.05	R	LFFYR	K					File28793 Spectrum1636 scans: 2365
1	1	O14746|TERT_HUMAN	Telomerase reverse transcriptase OS=Homo sapiens GN=TERT PE=1 SV=1	29385	128599	1948	1361	85	58	3039	1	1	1	374.204	746.393	2	746.394	-0.0011	750	756	0	17.27	0.17	K	AAHGHVR	K					File28694 Spectrum9 scans: 199
1	1	O14746|TERT_HUMAN	Telomerase reverse transcriptase OS=Homo sapiens GN=TERT PE=1 SV=1	29385	128599	1948	1361	85	58	3040	1	1	1	374.204	746.393	2	746.394	-0.0006	750	756	0	30.3	0.013	K	AAHGHVR	K					File28837 Spectrum8 scans: 206
1	1	O14746|TERT_HUMAN	Telomerase reverse transcriptase OS=Homo sapiens GN=TERT PE=1 SV=1	29385	128599	1948	1361	85	58	3041	1	1	1	374.204	746.393	2	746.394	-0.0006	750	756	0	26.24	0.033	K	AAHGHVR	K					File28678 Spectrum6 scans: 200
1	1	O14746|TERT_HUMAN	Telomerase reverse transcriptase OS=Homo sapiens GN=TERT PE=1 SV=1	29385	128599	1948	1361	85	58	3042	1	1	1	374.204	746.393	2	746.394	-0.0006	750	756	0	32.87	0.0072	K	AAHGHVR	K					File28671 Spectrum10 scans: 205
1	1	O14746|TERT_HUMAN	Telomerase reverse transcriptase OS=Homo sapiens GN=TERT PE=1 SV=1	29385	128599	1948	1361	85	58	3043	1	1	1	374.204	746.393	2	746.394	-0.0004	750	756	0	18.19	0.15	K	AAHGHVR	K					File28704 Spectrum10 scans: 204
1	1	O14746|TERT_HUMAN	Telomerase reverse transcriptase OS=Homo sapiens GN=TERT PE=1 SV=1	29385	128599	1948	1361	85	58	3044	1	1	1	374.204	746.393	2	746.394	-0.0004	750	756	0	38.85	0.0018	K	AAHGHVR	K					File28669 Spectrum10 scans: 206
1	1	O14746|TERT_HUMAN	Telomerase reverse transcriptase OS=Homo sapiens GN=TERT PE=1 SV=1	29385	128599	1948	1361	85	58	3045	2	1	1	374.204	746.393	2	746.394	-0.0004	750	756	0	14.88	0.45	K	AAHGHVR	K					File28771 Spectrum8 scans: 204
1	1	O14746|TERT_HUMAN	Telomerase reverse transcriptase OS=Homo sapiens GN=TERT PE=1 SV=1	29385	128599	1948	1361	85	58	3046	1	1	1	374.204	746.393	2	746.394	-0.0004	750	756	0	26.81	0.026	K	AAHGHVR	K					File28659 Spectrum5 scans: 201
1	1	O14746|TERT_HUMAN	Telomerase reverse transcriptase OS=Homo sapiens GN=TERT PE=1 SV=1	29385	128599	1948	1361	85	58	3047	1	1	1	374.204	746.393	2	746.394	-0.0004	750	756	0	31.69	0.0083	K	AAHGHVR	K					File28726 Spectrum8 scans: 201
1	1	O14746|TERT_HUMAN	Telomerase reverse transcriptase OS=Homo sapiens GN=TERT PE=1 SV=1	29385	128599	1948	1361	85	58	3048	1	1	1	374.204	746.393	2	746.394	-0.0003	750	756	0	32.8	0.0064	K	AAHGHVR	K					File28667 Spectrum8 scans: 204
1	1	O14746|TERT_HUMAN	Telomerase reverse transcriptase OS=Homo sapiens GN=TERT PE=1 SV=1	29385	128599	1948	1361	85	58	3049	1	1	1	374.204	746.393	2	746.394	-0.0003	750	756	0	29.48	0.014	K	AAHGHVR	K					File28815 Spectrum7 scans: 203
1	1	O14746|TERT_HUMAN	Telomerase reverse transcriptase OS=Homo sapiens GN=TERT PE=1 SV=1	29385	128599	1948	1361	85	58	3050	1	1	1	374.204	746.393	2	746.394	-0.0002	750	756	0	26.87	0.025	K	AAHGHVR	K					File28793 Spectrum8 scans: 201
1	1	O14746|TERT_HUMAN	Telomerase reverse transcriptase OS=Homo sapiens GN=TERT PE=1 SV=1	29385	128599	1948	1361	85	58	3051	1	1	1	374.204	746.393	2	746.394	-0.0002	750	756	0	42.49	0.00069	K	AAHGHVR	K					File28661 Spectrum10 scans: 205
1	1	O14746|TERT_HUMAN	Telomerase reverse transcriptase OS=Homo sapiens GN=TERT PE=1 SV=1	29385	128599	1948	1361	85	58	3052	1	1	1	374.204	746.394	2	746.394	-0.0001	750	756	0	27.29	0.023	K	AAHGHVR	K					File28748 Spectrum8 scans: 205
1	1	O14746|TERT_HUMAN	Telomerase reverse transcriptase OS=Homo sapiens GN=TERT PE=1 SV=1	29385	128599	1948	1361	85	58	3053	1	1	1	374.204	746.394	2	746.394	0	750	756	0	33.9	0.0051	K	AAHGHVR	K					File28665 Spectrum11 scans: 207
1	1	O14746|TERT_HUMAN	Telomerase reverse transcriptase OS=Homo sapiens GN=TERT PE=1 SV=1	29385	128599	1948	1361	85	58	3054	1	1	1	374.204	746.394	2	746.394	0.0002	750	756	0	42.73	0.00067	K	AAHGHVR	K					File28663 Spectrum9 scans: 203
1	1	O14746|TERT_HUMAN	Telomerase reverse transcriptase OS=Homo sapiens GN=TERT PE=1 SV=1	29385	128599	1948	1361	85	58	7145	1	1	1	393.745	785.475	2	785.476	-0.0006	584	590	0	16.11	0.12	K	LQSIGIR	Q					File28724 Spectrum884 scans: 1426
1	1	O14746|TERT_HUMAN	Telomerase reverse transcriptase OS=Homo sapiens GN=TERT PE=1 SV=1	29385	128599	1948	1361	85	58	7149	1	1	1	393.745	785.476	2	785.476	-0.0003	584	590	0	13.13	0.52	K	LQSIGIR	Q					File28696 Spectrum985 scans: 1488
1	1	O14746|TERT_HUMAN	Telomerase reverse transcriptase OS=Homo sapiens GN=TERT PE=1 SV=1	29385	128599	1948	1361	85	58	7151	2	1	1	393.745	785.476	2	785.476	-0.0002	584	590	0	2.87	1.1	K	LQSIGIR	Q					File28720 Spectrum664 scans: 1241
1	1	O14746|TERT_HUMAN	Telomerase reverse transcriptase OS=Homo sapiens GN=TERT PE=1 SV=1	29385	128599	1948	1361	85	58	7154	7	1	1	393.745	785.476	2	785.476	-0.0002	584	590	0	5.72	1.5	K	LQSIGIR	Q					File28710 Spectrum739 scans: 1292
1	1	O14746|TERT_HUMAN	Telomerase reverse transcriptase OS=Homo sapiens GN=TERT PE=1 SV=1	29385	128599	1948	1361	85	58	7156	1	1	1	393.745	785.476	2	785.476	-0.0001	584	590	0	3.46	0.71	K	LQSIGIR	Q					File28718 Spectrum694 scans: 1279
1	1	O14746|TERT_HUMAN	Telomerase reverse transcriptase OS=Homo sapiens GN=TERT PE=1 SV=1	29385	128599	1948	1361	85	58	7157	1	1	1	393.745	785.476	2	785.476	-0.0001	584	590	0	10.83	0.37	K	LQSIGIR	Q					File28673 Spectrum969 scans: 1479
1	1	O14746|TERT_HUMAN	Telomerase reverse transcriptase OS=Homo sapiens GN=TERT PE=1 SV=1	29385	128599	1948	1361	85	58	7158	1	1	1	393.745	785.476	2	785.476	-0.0001	584	590	0	20.35	0.099	K	LQSIGIR	Q					File28706 Spectrum795 scans: 1348
1	1	O14746|TERT_HUMAN	Telomerase reverse transcriptase OS=Homo sapiens GN=TERT PE=1 SV=1	29385	128599	1948	1361	85	58	7161	1	1	1	393.745	785.476	2	785.476	0	584	590	0	23.2	0.039	K	LQSIGIR	Q					File28728 Spectrum741 scans: 1310
1	1	O14746|TERT_HUMAN	Telomerase reverse transcriptase OS=Homo sapiens GN=TERT PE=1 SV=1	29385	128599	1948	1361	85	58	7162	1	1	1	393.745	785.476	2	785.476	0	584	590	0	13.91	0.41	K	LQSIGIR	Q					File28688 Spectrum861 scans: 1392
1	1	O14746|TERT_HUMAN	Telomerase reverse transcriptase OS=Homo sapiens GN=TERT PE=1 SV=1	29385	128599	1948	1361	85	58	7165	1	1	1	393.745	785.476	2	785.476	0.0001	584	590	0	11.27	0.099	K	LQSIGIR	Q					File28659 Spectrum507 scans: 1097
1	1	O14746|TERT_HUMAN	Telomerase reverse transcriptase OS=Homo sapiens GN=TERT PE=1 SV=1	29385	128599	1948	1361	85	58	7166	1	1	1	393.745	785.476	2	785.476	0.0001	584	590	0	24.72	0.03	K	LQSIGIR	Q					File28708 Spectrum775 scans: 1326
1	1	O14746|TERT_HUMAN	Telomerase reverse transcriptase OS=Homo sapiens GN=TERT PE=1 SV=1	29385	128599	1948	1361	85	58	7167	1	1	1	393.745	785.476	2	785.476	0.0001	584	590	0	17.79	0.18	K	LQSIGIR	Q					File28730 Spectrum750 scans: 1311
1	1	O14746|TERT_HUMAN	Telomerase reverse transcriptase OS=Homo sapiens GN=TERT PE=1 SV=1	29385	128599	1948	1361	85	58	7168	1	1	1	393.745	785.476	2	785.476	0.0002	584	590	0	8.28	0.42	K	LQSIGIR	Q					File28706 Spectrum807 scans: 1363
1	1	O14746|TERT_HUMAN	Telomerase reverse transcriptase OS=Homo sapiens GN=TERT PE=1 SV=1	29385	128599	1948	1361	85	58	7169	1	1	1	393.745	785.476	2	785.476	0.0002	584	590	0	10.42	0.58	K	LQSIGIR	Q					File28684 Spectrum936 scans: 1448
1	1	O14746|TERT_HUMAN	Telomerase reverse transcriptase OS=Homo sapiens GN=TERT PE=1 SV=1	29385	128599	1948	1361	85	58	7170	1	1	1	393.745	785.476	2	785.476	0.0002	584	590	0	14.7	0.36	K	LQSIGIR	Q					File28694 Spectrum897 scans: 1429
1	1	O14746|TERT_HUMAN	Telomerase reverse transcriptase OS=Homo sapiens GN=TERT PE=1 SV=1	29385	128599	1948	1361	85	58	7171	1	1	1	393.745	785.476	2	785.476	0.0002	584	590	0	19.08	0.1	K	LQSIGIR	Q					File28738 Spectrum909 scans: 1456
1	1	O14746|TERT_HUMAN	Telomerase reverse transcriptase OS=Homo sapiens GN=TERT PE=1 SV=1	29385	128599	1948	1361	85	58	7172	1	1	1	393.745	785.476	2	785.476	0.0002	584	590	0	45.95	0.00027	K	LQSIGIR	Q					File28669 Spectrum978 scans: 1481
1	1	O14746|TERT_HUMAN	Telomerase reverse transcriptase OS=Homo sapiens GN=TERT PE=1 SV=1	29385	128599	1948	1361	85	58	7174	1	1	1	393.745	785.476	2	785.476	0.0002	584	590	0	19.26	0.13	K	LQSIGIR	Q					File28704 Spectrum626 scans: 1200
1	1	O14746|TERT_HUMAN	Telomerase reverse transcriptase OS=Homo sapiens GN=TERT PE=1 SV=1	29385	128599	1948	1361	85	58	7175	1	1	1	393.745	785.476	2	785.476	0.0003	584	590	0	14.11	0.42	K	LQSIGIR	Q					File28663 Spectrum1283 scans: 1855
1	1	O14746|TERT_HUMAN	Telomerase reverse transcriptase OS=Homo sapiens GN=TERT PE=1 SV=1	29385	128599	1948	1361	85	58	7177	1	1	1	393.745	785.476	2	785.476	0.0004	584	590	0	6.32	0.77	K	LQSIGIR	Q					File28714 Spectrum704 scans: 1267
1	1	O14746|TERT_HUMAN	Telomerase reverse transcriptase OS=Homo sapiens GN=TERT PE=1 SV=1	29385	128599	1948	1361	85	58	7178	1	1	1	393.745	785.476	2	785.476	0.0004	584	590	0	24.42	0.039	K	LQSIGIR	Q					File28690 Spectrum859 scans: 1388
1	1	O14746|TERT_HUMAN	Telomerase reverse transcriptase OS=Homo sapiens GN=TERT PE=1 SV=1	29385	128599	1948	1361	85	58	7179	1	1	1	393.745	785.476	2	785.476	0.0004	584	590	0	19.78	0.11	K	LQSIGIR	Q					File28682 Spectrum516 scans: 1105
1	1	O14746|TERT_HUMAN	Telomerase reverse transcriptase OS=Homo sapiens GN=TERT PE=1 SV=1	29385	128599	1948	1361	85	58	7180	1	1	1	393.745	785.476	2	785.476	0.0004	584	590	0	14.78	0.21	K	LQSIGIR	Q					File28748 Spectrum917 scans: 1442
1	1	O14746|TERT_HUMAN	Telomerase reverse transcriptase OS=Homo sapiens GN=TERT PE=1 SV=1	29385	128599	1948	1361	85	58	7181	1	1	1	393.745	785.476	2	785.476	0.0004	584	590	0	24.72	0.036	K	LQSIGIR	Q					File28673 Spectrum939 scans: 1443
1	1	O14746|TERT_HUMAN	Telomerase reverse transcriptase OS=Homo sapiens GN=TERT PE=1 SV=1	29385	128599	1948	1361	85	58	7182	1	1	1	393.745	785.476	2	785.476	0.0004	584	590	0	13.22	0.51	K	LQSIGIR	Q					File28771 Spectrum942 scans: 1460
1	1	O14746|TERT_HUMAN	Telomerase reverse transcriptase OS=Homo sapiens GN=TERT PE=1 SV=1	29385	128599	1948	1361	85	58	7183	1	1	1	393.745	785.476	2	785.476	0.0005	584	590	0	30.26	0.01	K	LQSIGIR	Q					File28675 Spectrum985 scans: 1481
1	1	O14746|TERT_HUMAN	Telomerase reverse transcriptase OS=Homo sapiens GN=TERT PE=1 SV=1	29385	128599	1948	1361	85	58	7184	1	1	1	393.745	785.476	2	785.476	0.0005	584	590	0	33.5	0.0048	K	LQSIGIR	Q					File28661 Spectrum1048 scans: 1532
1	1	O14746|TERT_HUMAN	Telomerase reverse transcriptase OS=Homo sapiens GN=TERT PE=1 SV=1	29385	128599	1948	1361	85	58	7185	1	1	1	393.745	785.476	2	785.476	0.0005	584	590	0	19.89	0.11	K	LQSIGIR	Q					File28686 Spectrum863 scans: 1389
1	1	O14746|TERT_HUMAN	Telomerase reverse transcriptase OS=Homo sapiens GN=TERT PE=1 SV=1	29385	128599	1948	1361	85	58	7187	1	1	1	393.745	785.476	2	785.476	0.0005	584	590	0	20.57	0.091	K	LQSIGIR	Q					File28663 Spectrum1051 scans: 1543
1	1	O14746|TERT_HUMAN	Telomerase reverse transcriptase OS=Homo sapiens GN=TERT PE=1 SV=1	29385	128599	1948	1361	85	58	7188	1	1	1	393.745	785.476	2	785.476	0.0005	584	590	0	43.94	0.00043	K	LQSIGIR	Q					File28678 Spectrum1005 scans: 1498
1	1	O14746|TERT_HUMAN	Telomerase reverse transcriptase OS=Homo sapiens GN=TERT PE=1 SV=1	29385	128599	1948	1361	85	58	7189	1	1	1	393.745	785.476	2	785.476	0.0006	584	590	0	30.31	0.01	K	LQSIGIR	Q					File28680 Spectrum944 scans: 1452
1	1	O14746|TERT_HUMAN	Telomerase reverse transcriptase OS=Homo sapiens GN=TERT PE=1 SV=1	29385	128599	1948	1361	85	58	7190	1	1	1	393.745	785.476	2	785.476	0.0006	584	590	0	33	0.0054	K	LQSIGIR	Q					File28671 Spectrum960 scans: 1465
1	1	O14746|TERT_HUMAN	Telomerase reverse transcriptase OS=Homo sapiens GN=TERT PE=1 SV=1	29385	128599	1948	1361	85	58	7191	1	1	1	393.745	785.476	2	785.476	0.0006	584	590	0	20.92	0.087	K	LQSIGIR	Q					File28837 Spectrum1074 scans: 1556
1	1	O14746|TERT_HUMAN	Telomerase reverse transcriptase OS=Homo sapiens GN=TERT PE=1 SV=1	29385	128599	1948	1361	85	58	7192	1	1	1	393.745	785.476	2	785.476	0.0006	584	590	0	36.68	0.0023	K	LQSIGIR	Q					File28748 Spectrum893 scans: 1412
1	1	O14746|TERT_HUMAN	Telomerase reverse transcriptase OS=Homo sapiens GN=TERT PE=1 SV=1	29385	128599	1948	1361	85	58	7193	1	1	1	393.746	785.477	2	785.476	0.0007	584	590	0	22.59	0.059	K	LQSIGIR	Q					File28698 Spectrum878 scans: 1402
1	1	O14746|TERT_HUMAN	Telomerase reverse transcriptase OS=Homo sapiens GN=TERT PE=1 SV=1	29385	128599	1948	1361	85	58	7194	1	1	1	393.746	785.477	2	785.476	0.0007	584	590	0	20.15	0.1	K	LQSIGIR	Q					File28726 Spectrum727 scans: 1281
1	1	O14746|TERT_HUMAN	Telomerase reverse transcriptase OS=Homo sapiens GN=TERT PE=1 SV=1	29385	128599	1948	1361	85	58	7195	1	1	1	393.746	785.477	2	785.476	0.0007	584	590	0	34.73	0.0036	K	LQSIGIR	Q					File28665 Spectrum1073 scans: 1558
1	1	O14746|TERT_HUMAN	Telomerase reverse transcriptase OS=Homo sapiens GN=TERT PE=1 SV=1	29385	128599	1948	1361	85	58	7196	1	1	1	393.746	785.477	2	785.476	0.0008	584	590	0	28.29	0.016	K	LQSIGIR	Q					File28815 Spectrum988 scans: 1492
1	1	O14746|TERT_HUMAN	Telomerase reverse transcriptase OS=Homo sapiens GN=TERT PE=1 SV=1	29385	128599	1948	1361	85	58	7197	1	1	1	393.746	785.477	2	785.476	0.0009	584	590	0	20.29	0.1	K	LQSIGIR	Q					File28700 Spectrum781 scans: 1330
1	1	O14746|TERT_HUMAN	Telomerase reverse transcriptase OS=Homo sapiens GN=TERT PE=1 SV=1	29385	128599	1948	1361	85	58	7198	1	1	1	393.746	785.477	2	785.476	0.0009	584	590	0	35.79	0.0028	K	LQSIGIR	Q					File28793 Spectrum898 scans: 1420
1	1	O14746|TERT_HUMAN	Telomerase reverse transcriptase OS=Homo sapiens GN=TERT PE=1 SV=1	29385	128599	1948	1361	85	58	7199	1	1	1	393.746	785.477	2	785.476	0.0009	584	590	0	40.42	0.00098	K	LQSIGIR	Q					File28667 Spectrum1010 scans: 1498
1	1	O14746|TERT_HUMAN	Telomerase reverse transcriptase OS=Homo sapiens GN=TERT PE=1 SV=1	29385	128599	1948	1361	85	58	7200	1	1	1	393.746	785.477	2	785.476	0.0009	584	590	0	28.44	0.015	K	LQSIGIR	Q					File28837 Spectrum1100 scans: 1588
1	1	O14746|TERT_HUMAN	Telomerase reverse transcriptase OS=Homo sapiens GN=TERT PE=1 SV=1	29385	128599	1948	1361	85	58	7201	1	1	1	393.746	785.477	2	785.476	0.001	584	590	0	27.66	0.018	K	LQSIGIR	Q					File28680 Spectrum969 scans: 1483
1	1	O14746|TERT_HUMAN	Telomerase reverse transcriptase OS=Homo sapiens GN=TERT PE=1 SV=1	29385	128599	1948	1361	85	58	7202	4	1	1	393.746	785.477	2	785.476	0.0011	584	590	0	9.1	1.3	K	LQSIGIR	Q					File28692 Spectrum862 scans: 1398
1	1	O14746|TERT_HUMAN	Telomerase reverse transcriptase OS=Homo sapiens GN=TERT PE=1 SV=1	29385	128599	1948	1361	85	58	7203	1	1	1	393.746	785.477	2	785.476	0.0012	584	590	0	16.89	0.22	K	LQSIGIR	Q					File28704 Spectrum642 scans: 1224
1	1	O14746|TERT_HUMAN	Telomerase reverse transcriptase OS=Homo sapiens GN=TERT PE=1 SV=1	29385	128599	1948	1361	85	58	7204	1	1	1	393.746	785.477	2	785.476	0.0013	584	590	0	14.05	0.41	K	LQSIGIR	Q					File28663 Spectrum1167 scans: 1700
1	1	O14746|TERT_HUMAN	Telomerase reverse transcriptase OS=Homo sapiens GN=TERT PE=1 SV=1	29385	128599	1948	1361	85	58	7463	5	1	1	394.704	787.393	2	787.394	-0.0006	262	268	1	12.65	0.5	R	TRGPSDR	G					File28663 Spectrum18 scans: 213
1	1	O14746|TERT_HUMAN	Telomerase reverse transcriptase OS=Homo sapiens GN=TERT PE=1 SV=1	29385	128599	1948	1361	85	58	8061	2	1	1	396.752	791.49	2	791.49	-0.0007	493	499	1	4.33	0.85	K	KFISLGK	H					File28706 Spectrum709 scans: 1241
1	1	O14746|TERT_HUMAN	Telomerase reverse transcriptase OS=Homo sapiens GN=TERT PE=1 SV=1	29385	128599	1948	1361	85	58	8062	1	1	1	396.752	791.49	2	791.49	-0.0007	493	499	1	10.74	0.19	K	KFISLGK	H					File28702 Spectrum759 scans: 1271
1	1	O14746|TERT_HUMAN	Telomerase reverse transcriptase OS=Homo sapiens GN=TERT PE=1 SV=1	29385	128599	1948	1361	85	58	8063	1	1	1	396.752	791.49	2	791.49	-0.0007	493	499	1	17.26	0.043	K	KFISLGK	H					File28682 Spectrum449 scans: 1013
1	1	O14746|TERT_HUMAN	Telomerase reverse transcriptase OS=Homo sapiens GN=TERT PE=1 SV=1	29385	128599	1948	1361	85	58	8064	1	1	1	396.752	791.49	2	791.49	-0.0005	493	499	1	7.68	0.39	K	KFISLGK	H					File28708 Spectrum694 scans: 1226
1	1	O14746|TERT_HUMAN	Telomerase reverse transcriptase OS=Homo sapiens GN=TERT PE=1 SV=1	29385	128599	1948	1361	85	58	8065	7	1	1	396.752	791.49	2	791.49	-0.0005	493	499	1	5.06	0.72	K	KFISLGK	H					File28700 Spectrum696 scans: 1226
1	1	O14746|TERT_HUMAN	Telomerase reverse transcriptase OS=Homo sapiens GN=TERT PE=1 SV=1	29385	128599	1948	1361	85	58	8066	2	1	1	396.752	791.49	2	791.49	-0.0005	493	499	1	12	0.15	K	KFISLGK	H					File28659 Spectrum445 scans: 1012
1	1	O14746|TERT_HUMAN	Telomerase reverse transcriptase OS=Homo sapiens GN=TERT PE=1 SV=1	29385	128599	1948	1361	85	58	8067	1	1	1	396.752	791.49	2	791.49	-0.0005	493	499	1	24.63	0.0079	K	KFISLGK	H					File28673 Spectrum854 scans: 1341
1	1	O14746|TERT_HUMAN	Telomerase reverse transcriptase OS=Homo sapiens GN=TERT PE=1 SV=1	29385	128599	1948	1361	85	58	8068	4	1	1	396.752	791.49	2	791.49	-0.0005	493	499	1	6.7	0.49	K	KFISLGK	H					File28712 Spectrum677 scans: 1216
1	1	O14746|TERT_HUMAN	Telomerase reverse transcriptase OS=Homo sapiens GN=TERT PE=1 SV=1	29385	128599	1948	1361	85	58	8069	4	1	1	396.752	791.49	2	791.49	-0.0005	493	499	1	10.4	0.21	K	KFISLGK	H					File28686 Spectrum776 scans: 1283
1	1	O14746|TERT_HUMAN	Telomerase reverse transcriptase OS=Homo sapiens GN=TERT PE=1 SV=1	29385	128599	1948	1361	85	58	8070	1	1	1	396.752	791.49	2	791.49	-0.0005	493	499	1	18.05	0.036	K	KFISLGK	H					File28704 Spectrum552 scans: 1104
1	1	O14746|TERT_HUMAN	Telomerase reverse transcriptase OS=Homo sapiens GN=TERT PE=1 SV=1	29385	128599	1948	1361	85	58	8071	1	1	1	396.752	791.49	2	791.49	-0.0005	493	499	1	36.26	0.00054	K	KFISLGK	H					File28675 Spectrum900 scans: 1379
1	1	O14746|TERT_HUMAN	Telomerase reverse transcriptase OS=Homo sapiens GN=TERT PE=1 SV=1	29385	128599	1948	1361	85	58	8072	1	1	1	396.752	791.49	2	791.49	-0.0004	493	499	1	17.32	0.043	K	KFISLGK	H					File28771 Spectrum861 scans: 1362
1	1	O14746|TERT_HUMAN	Telomerase reverse transcriptase OS=Homo sapiens GN=TERT PE=1 SV=1	29385	128599	1948	1361	85	58	8073	1	1	1	396.752	791.49	2	791.49	-0.0004	493	499	1	23.58	0.01	K	KFISLGK	H					File28815 Spectrum902 scans: 1389
1	1	O14746|TERT_HUMAN	Telomerase reverse transcriptase OS=Homo sapiens GN=TERT PE=1 SV=1	29385	128599	1948	1361	85	58	8074	1	1	1	396.752	791.49	2	791.49	-0.0004	493	499	1	15.92	0.059	K	KFISLGK	H					File28748 Spectrum819 scans: 1323
1	1	O14746|TERT_HUMAN	Telomerase reverse transcriptase OS=Homo sapiens GN=TERT PE=1 SV=1	29385	128599	1948	1361	85	58	8075	4	1	1	396.752	791.49	2	791.49	-0.0003	493	499	1	12.39	0.13	K	KFISLGK	H					File28688 Spectrum772 scans: 1283
1	1	O14746|TERT_HUMAN	Telomerase reverse transcriptase OS=Homo sapiens GN=TERT PE=1 SV=1	29385	128599	1948	1361	85	58	8076	9	1	1	396.752	791.49	2	791.49	-0.0002	493	499	1	3.78	0.96	K	KFISLGK	H					File28718 Spectrum266 scans: 691
1	1	O14746|TERT_HUMAN	Telomerase reverse transcriptase OS=Homo sapiens GN=TERT PE=1 SV=1	29385	128599	1948	1361	85	58	8077	1	1	1	396.752	791.49	2	791.49	-0.0002	493	499	1	21.62	0.016	K	KFISLGK	H					File28680 Spectrum866 scans: 1357
1	1	O14746|TERT_HUMAN	Telomerase reverse transcriptase OS=Homo sapiens GN=TERT PE=1 SV=1	29385	128599	1948	1361	85	58	8078	1	1	1	396.752	791.49	2	791.49	-0.0002	493	499	1	16.26	0.054	K	KFISLGK	H					File28793 Spectrum811 scans: 1315
1	1	O14746|TERT_HUMAN	Telomerase reverse transcriptase OS=Homo sapiens GN=TERT PE=1 SV=1	29385	128599	1948	1361	85	58	8079	1	1	1	396.752	791.49	2	791.49	-0.0002	493	499	1	28.45	0.0033	K	KFISLGK	H					File28671 Spectrum876 scans: 1364
1	1	O14746|TERT_HUMAN	Telomerase reverse transcriptase OS=Homo sapiens GN=TERT PE=1 SV=1	29385	128599	1948	1361	85	58	8080	1	1	1	396.752	791.49	2	791.49	-0.0002	493	499	1	47.55	4e-05	K	KFISLGK	H					File28837 Spectrum985 scans: 1450
1	1	O14746|TERT_HUMAN	Telomerase reverse transcriptase OS=Homo sapiens GN=TERT PE=1 SV=1	29385	128599	1948	1361	85	58	8081	1	1	1	396.752	791.49	2	791.49	-0.0002	493	499	1	18.1	0.036	K	KFISLGK	H					File28726 Spectrum643 scans: 1178
1	1	O14746|TERT_HUMAN	Telomerase reverse transcriptase OS=Homo sapiens GN=TERT PE=1 SV=1	29385	128599	1948	1361	85	58	8082	1	1	1	396.752	791.49	2	791.49	-0.0001	493	499	1	26.57	0.0051	K	KFISLGK	H					File28669 Spectrum880 scans: 1363
1	1	O14746|TERT_HUMAN	Telomerase reverse transcriptase OS=Homo sapiens GN=TERT PE=1 SV=1	29385	128599	1948	1361	85	58	8083	1	1	1	396.752	791.49	2	791.49	-0.0001	493	499	1	30.74	0.0019	K	KFISLGK	H					File28667 Spectrum920 scans: 1390
1	1	O14746|TERT_HUMAN	Telomerase reverse transcriptase OS=Homo sapiens GN=TERT PE=1 SV=1	29385	128599	1948	1361	85	58	8084	1	1	1	396.752	791.49	2	791.49	-0.0001	493	499	1	41.69	0.00016	K	KFISLGK	H					File28661 Spectrum964 scans: 1431
1	1	O14746|TERT_HUMAN	Telomerase reverse transcriptase OS=Homo sapiens GN=TERT PE=1 SV=1	29385	128599	1948	1361	85	58	8085	1	1	1	396.752	791.49	2	791.49	-0.0001	493	499	1	45.81	6e-05	K	KFISLGK	H					File28663 Spectrum963 scans: 1437
1	1	O14746|TERT_HUMAN	Telomerase reverse transcriptase OS=Homo sapiens GN=TERT PE=1 SV=1	29385	128599	1948	1361	85	58	8086	1	1	1	396.753	791.491	2	791.49	0.0001	493	499	1	32.56	0.0013	K	KFISLGK	H					File28678 Spectrum918 scans: 1393
1	1	O14746|TERT_HUMAN	Telomerase reverse transcriptase OS=Homo sapiens GN=TERT PE=1 SV=1	29385	128599	1948	1361	85	58	9259	1	1	1	404.719	807.423	2	807.424	-0.0011	956	962	0	21.41	0.059	R	ASLTFNR	G					File28732 Spectrum637 scans: 1197
1	1	O14746|TERT_HUMAN	Telomerase reverse transcriptase OS=Homo sapiens GN=TERT PE=1 SV=1	29385	128599	1948	1361	85	58	9260	1	1	1	404.719	807.423	2	807.424	-0.0011	956	962	0	18.18	0.12	R	ASLTFNR	G					File28671 Spectrum880 scans: 1369
1	1	O14746|TERT_HUMAN	Telomerase reverse transcriptase OS=Homo sapiens GN=TERT PE=1 SV=1	29385	128599	1948	1361	85	58	9261	1	1	1	404.719	807.423	2	807.424	-0.0009	956	962	0	18.42	0.12	R	ASLTFNR	G					File28714 Spectrum632 scans: 1177
1	1	O14746|TERT_HUMAN	Telomerase reverse transcriptase OS=Homo sapiens GN=TERT PE=1 SV=1	29385	128599	1948	1361	85	58	9263	1	1	1	404.719	807.423	2	807.424	-0.0008	956	962	0	18.7	0.11	R	ASLTFNR	G					File28736 Spectrum679 scans: 1217
1	1	O14746|TERT_HUMAN	Telomerase reverse transcriptase OS=Homo sapiens GN=TERT PE=1 SV=1	29385	128599	1948	1361	85	58	9264	1	1	1	404.719	807.423	2	807.424	-0.0008	956	962	0	38.61	0.0011	R	ASLTFNR	G					File28702 Spectrum771 scans: 1286
1	1	O14746|TERT_HUMAN	Telomerase reverse transcriptase OS=Homo sapiens GN=TERT PE=1 SV=1	29385	128599	1948	1361	85	58	9265	1	1	1	404.719	807.423	2	807.424	-0.0008	956	962	0	31.14	0.0063	R	ASLTFNR	G					File28680 Spectrum878 scans: 1371
1	1	O14746|TERT_HUMAN	Telomerase reverse transcriptase OS=Homo sapiens GN=TERT PE=1 SV=1	29385	128599	1948	1361	85	58	9266	2	1	1	404.719	807.423	2	807.424	-0.0008	956	962	0	7.01	1.1	R	ASLTFNR	G					File28688 Spectrum782 scans: 1295
1	1	O14746|TERT_HUMAN	Telomerase reverse transcriptase OS=Homo sapiens GN=TERT PE=1 SV=1	29385	128599	1948	1361	85	58	9267	1	1	1	404.719	807.423	2	807.424	-0.0008	956	962	0	35.13	0.0025	R	ASLTFNR	G					File28771 Spectrum870 scans: 1372
1	1	O14746|TERT_HUMAN	Telomerase reverse transcriptase OS=Homo sapiens GN=TERT PE=1 SV=1	29385	128599	1948	1361	85	58	9268	1	1	1	404.719	807.423	2	807.424	-0.0007	956	962	0	30.83	0.0067	R	ASLTFNR	G					File28708 Spectrum700 scans: 1233
1	1	O14746|TERT_HUMAN	Telomerase reverse transcriptase OS=Homo sapiens GN=TERT PE=1 SV=1	29385	128599	1948	1361	85	58	9269	1	1	1	404.719	807.423	2	807.424	-0.0007	956	962	0	32.99	0.0041	R	ASLTFNR	G					File28698 Spectrum795 scans: 1302
1	1	O14746|TERT_HUMAN	Telomerase reverse transcriptase OS=Homo sapiens GN=TERT PE=1 SV=1	29385	128599	1948	1361	85	58	9270	1	1	1	404.719	807.423	2	807.424	-0.0007	956	962	0	24.64	0.028	R	ASLTFNR	G					File28690 Spectrum782 scans: 1292
1	1	O14746|TERT_HUMAN	Telomerase reverse transcriptase OS=Homo sapiens GN=TERT PE=1 SV=1	29385	128599	1948	1361	85	58	9271	1	1	1	404.719	807.423	2	807.424	-0.0006	956	962	0	14.71	0.26	R	ASLTFNR	G					File28712 Spectrum694 scans: 1237
1	1	O14746|TERT_HUMAN	Telomerase reverse transcriptase OS=Homo sapiens GN=TERT PE=1 SV=1	29385	128599	1948	1361	85	58	9272	1	1	1	404.719	807.423	2	807.424	-0.0006	956	962	0	19.89	0.097	R	ASLTFNR	G					File28718 Spectrum620 scans: 1186
1	1	O14746|TERT_HUMAN	Telomerase reverse transcriptase OS=Homo sapiens GN=TERT PE=1 SV=1	29385	128599	1948	1361	85	58	9273	1	1	1	404.719	807.423	2	807.424	-0.0006	956	962	0	18.93	0.098	R	ASLTFNR	G					File28710 Spectrum669 scans: 1203
1	1	O14746|TERT_HUMAN	Telomerase reverse transcriptase OS=Homo sapiens GN=TERT PE=1 SV=1	29385	128599	1948	1361	85	58	9274	1	1	1	404.719	807.423	2	807.424	-0.0006	956	962	0	5.52	0.3	R	ASLTFNR	G					File28663 Spectrum3391 scans: 4443
1	1	O14746|TERT_HUMAN	Telomerase reverse transcriptase OS=Homo sapiens GN=TERT PE=1 SV=1	29385	128599	1948	1361	85	58	9275	1	1	1	404.719	807.423	2	807.424	-0.0006	956	962	0	31.37	0.007	R	ASLTFNR	G					File28793 Spectrum821 scans: 1327
1	1	O14746|TERT_HUMAN	Telomerase reverse transcriptase OS=Homo sapiens GN=TERT PE=1 SV=1	29385	128599	1948	1361	85	58	9276	1	1	1	404.719	807.423	2	807.424	-0.0006	956	962	0	31.57	0.0067	R	ASLTFNR	G					File28675 Spectrum911 scans: 1392
1	1	O14746|TERT_HUMAN	Telomerase reverse transcriptase OS=Homo sapiens GN=TERT PE=1 SV=1	29385	128599	1948	1361	85	58	9277	1	1	1	404.719	807.423	2	807.424	-0.0005	956	962	0	22.76	0.051	R	ASLTFNR	G					File28726 Spectrum654 scans: 1192
1	1	O14746|TERT_HUMAN	Telomerase reverse transcriptase OS=Homo sapiens GN=TERT PE=1 SV=1	29385	128599	1948	1361	85	58	9278	1	1	1	404.719	807.423	2	807.424	-0.0005	956	962	0	37.84	0.0016	R	ASLTFNR	G					File28663 Spectrum978 scans: 1455
1	1	O14746|TERT_HUMAN	Telomerase reverse transcriptase OS=Homo sapiens GN=TERT PE=1 SV=1	29385	128599	1948	1361	85	58	9279	1	1	1	404.719	807.423	2	807.424	-0.0005	956	962	0	18.61	0.13	R	ASLTFNR	G					File28704 Spectrum562 scans: 1116
1	1	O14746|TERT_HUMAN	Telomerase reverse transcriptase OS=Homo sapiens GN=TERT PE=1 SV=1	29385	128599	1948	1361	85	58	9281	1	1	1	404.719	807.423	2	807.424	-0.0005	956	962	0	30.67	0.0082	R	ASLTFNR	G					File28738 Spectrum829 scans: 1358
1	1	O14746|TERT_HUMAN	Telomerase reverse transcriptase OS=Homo sapiens GN=TERT PE=1 SV=1	29385	128599	1948	1361	85	58	9282	1	1	1	404.719	807.423	2	807.424	-0.0005	956	962	0	19.47	0.11	R	ASLTFNR	G					File28686 Spectrum792 scans: 1303
1	1	O14746|TERT_HUMAN	Telomerase reverse transcriptase OS=Homo sapiens GN=TERT PE=1 SV=1	29385	128599	1948	1361	85	58	9283	1	1	1	404.719	807.423	2	807.424	-0.0005	956	962	0	19.62	0.1	R	ASLTFNR	G					File28684 Spectrum868 scans: 1364
1	1	O14746|TERT_HUMAN	Telomerase reverse transcriptase OS=Homo sapiens GN=TERT PE=1 SV=1	29385	128599	1948	1361	85	58	9284	1	1	1	404.719	807.423	2	807.424	-0.0005	956	962	0	31.54	0.006	R	ASLTFNR	G					File28837 Spectrum995 scans: 1462
1	1	O14746|TERT_HUMAN	Telomerase reverse transcriptase OS=Homo sapiens GN=TERT PE=1 SV=1	29385	128599	1948	1361	85	58	9285	1	1	1	404.719	807.423	2	807.424	-0.0004	956	962	0	31.17	0.0073	R	ASLTFNR	G					File28673 Spectrum870 scans: 1360
1	1	O14746|TERT_HUMAN	Telomerase reverse transcriptase OS=Homo sapiens GN=TERT PE=1 SV=1	29385	128599	1948	1361	85	58	9286	1	1	1	404.719	807.423	2	807.424	-0.0004	956	962	0	33.57	0.0042	R	ASLTFNR	G					File28669 Spectrum893 scans: 1379
1	1	O14746|TERT_HUMAN	Telomerase reverse transcriptase OS=Homo sapiens GN=TERT PE=1 SV=1	29385	128599	1948	1361	85	58	9287	1	1	1	404.719	807.423	2	807.424	-0.0004	956	962	0	32.17	0.0058	R	ASLTFNR	G					File28748 Spectrum818 scans: 1322
1	1	O14746|TERT_HUMAN	Telomerase reverse transcriptase OS=Homo sapiens GN=TERT PE=1 SV=1	29385	128599	1948	1361	85	58	9288	1	1	1	404.719	807.423	2	807.424	-0.0004	956	962	0	31.81	0.0063	R	ASLTFNR	G					File28667 Spectrum930 scans: 1402
1	1	O14746|TERT_HUMAN	Telomerase reverse transcriptase OS=Homo sapiens GN=TERT PE=1 SV=1	29385	128599	1948	1361	85	58	9289	1	1	1	404.719	807.423	2	807.424	-0.0004	956	962	0	35.46	0.0027	R	ASLTFNR	G					File28665 Spectrum993 scans: 1462
1	1	O14746|TERT_HUMAN	Telomerase reverse transcriptase OS=Homo sapiens GN=TERT PE=1 SV=1	29385	128599	1948	1361	85	58	9290	1	1	1	404.719	807.424	2	807.424	-0.0003	956	962	0	18.55	0.13	R	ASLTFNR	G					File28659 Spectrum450 scans: 1020
1	1	O14746|TERT_HUMAN	Telomerase reverse transcriptase OS=Homo sapiens GN=TERT PE=1 SV=1	29385	128599	1948	1361	85	58	9291	1	1	1	404.719	807.424	2	807.424	-0.0003	956	962	0	31.28	0.0071	R	ASLTFNR	G					File28692 Spectrum787 scans: 1307
1	1	O14746|TERT_HUMAN	Telomerase reverse transcriptase OS=Homo sapiens GN=TERT PE=1 SV=1	29385	128599	1948	1361	85	58	9292	1	1	1	404.719	807.424	2	807.424	-0.0003	956	962	0	35.18	0.0029	R	ASLTFNR	G					File28678 Spectrum928 scans: 1405
1	1	O14746|TERT_HUMAN	Telomerase reverse transcriptase OS=Homo sapiens GN=TERT PE=1 SV=1	29385	128599	1948	1361	85	58	9293	1	1	1	404.719	807.424	2	807.424	-0.0003	956	962	0	23.42	0.043	R	ASLTFNR	G					File28682 Spectrum458 scans: 1026
1	1	O14746|TERT_HUMAN	Telomerase reverse transcriptase OS=Homo sapiens GN=TERT PE=1 SV=1	29385	128599	1948	1361	85	58	9294	1	1	1	404.719	807.424	2	807.424	-0.0003	956	962	0	18.99	0.12	R	ASLTFNR	G					File28815 Spectrum913 scans: 1402
1	1	O14746|TERT_HUMAN	Telomerase reverse transcriptase OS=Homo sapiens GN=TERT PE=1 SV=1	29385	128599	1948	1361	85	58	9295	1	1	1	404.719	807.424	2	807.424	-0.0003	956	962	0	33.13	0.0046	R	ASLTFNR	G					File28661 Spectrum973 scans: 1442
1	1	O14746|TERT_HUMAN	Telomerase reverse transcriptase OS=Homo sapiens GN=TERT PE=1 SV=1	29385	128599	1948	1361	85	58	9296	1	1	1	404.719	807.424	2	807.424	-0.0001	956	962	0	8.08	0.71	R	ASLTFNR	G					File28734 Spectrum632 scans: 1175
1	1	O14746|TERT_HUMAN	Telomerase reverse transcriptase OS=Homo sapiens GN=TERT PE=1 SV=1	29385	128599	1948	1361	85	58	9297	1	1	1	404.719	807.424	2	807.424	-0.0001	956	962	0	22.89	0.049	R	ASLTFNR	G					File28716 Spectrum670 scans: 1209
1	1	O14746|TERT_HUMAN	Telomerase reverse transcriptase OS=Homo sapiens GN=TERT PE=1 SV=1	29385	128599	1948	1361	85	58	9298	1	1	1	404.719	807.424	2	807.424	-0.0001	956	962	0	31.64	0.0065	R	ASLTFNR	G					File28696 Spectrum913 scans: 1402
1	1	O14746|TERT_HUMAN	Telomerase reverse transcriptase OS=Homo sapiens GN=TERT PE=1 SV=1	29385	128599	1948	1361	85	58	9299	1	1	1	404.719	807.424	2	807.424	-0.0001	956	962	0	31.63	0.0066	R	ASLTFNR	G					File28694 Spectrum827 scans: 1342
1	1	O14746|TERT_HUMAN	Telomerase reverse transcriptase OS=Homo sapiens GN=TERT PE=1 SV=1	29385	128599	1948	1361	85	58	9304	2	1	1	404.72	807.425	2	807.424	0.001	956	962	0	6.63	1.1	R	ASLTFNR	G					File28663 Spectrum3466 scans: 4566
1	1	O14746|TERT_HUMAN	Telomerase reverse transcriptase OS=Homo sapiens GN=TERT PE=1 SV=1	29385	128599	1948	1361	85	58	10376	1	1	1	407.221	812.428	2	812.429	-0.0008	31	37	0	35.92	0.0013	R	LGPQGWR	L					File28663 Spectrum1099 scans: 1600
1	1	O14746|TERT_HUMAN	Telomerase reverse transcriptase OS=Homo sapiens GN=TERT PE=1 SV=1	29385	128599	1948	1361	85	58	10377	1	1	1	407.222	812.429	2	812.429	-0.0002	31	37	0	38.21	0.00076	R	LGPQGWR	L					File28661 Spectrum1096 scans: 1589
1	1	O14746|TERT_HUMAN	Telomerase reverse transcriptase OS=Homo sapiens GN=TERT PE=1 SV=1	29385	128599	1948	1361	85	58	10378	1	1	1	407.222	812.429	2	812.429	0	31	37	0	17.95	0.08	R	LGPQGWR	L					File28663 Spectrum1477 scans: 2088
1	1	O14746|TERT_HUMAN	Telomerase reverse transcriptase OS=Homo sapiens GN=TERT PE=1 SV=1	29385	128599	1948	1361	85	58	10379	1	1	1	407.222	812.43	2	812.429	0.0005	31	37	0	18.74	0.053	R	LGPQGWR	L					File28663 Spectrum1257 scans: 1823
1	1	O14746|TERT_HUMAN	Telomerase reverse transcriptase OS=Homo sapiens GN=TERT PE=1 SV=1	29385	128599	1948	1361	85	58	10380	1	1	1	407.223	812.431	2	812.429	0.0012	31	37	0	46.12	9.5e-05	R	LGPQGWR	L					File28748 Spectrum947 scans: 1479
1	1	O14746|TERT_HUMAN	Telomerase reverse transcriptase OS=Homo sapiens GN=TERT PE=1 SV=1	29385	128599	1948	1361	85	58	10381	1	1	1	407.223	812.431	2	812.429	0.0013	31	37	0	40.38	0.00036	R	LGPQGWR	L					File28673 Spectrum1003 scans: 1520
1	1	O14746|TERT_HUMAN	Telomerase reverse transcriptase OS=Homo sapiens GN=TERT PE=1 SV=1	29385	128599	1948	1361	85	58	10382	1	1	1	407.223	812.431	2	812.429	0.0014	31	37	0	35.98	0.00098	R	LGPQGWR	L					File28659 Spectrum560 scans: 1166
1	1	O14746|TERT_HUMAN	Telomerase reverse transcriptase OS=Homo sapiens GN=TERT PE=1 SV=1	29385	128599	1948	1361	85	58	10383	1	1	1	407.223	812.431	2	812.429	0.0014	31	37	0	36.42	0.00089	R	LGPQGWR	L					File28665 Spectrum1133 scans: 1630
1	1	O14746|TERT_HUMAN	Telomerase reverse transcriptase OS=Homo sapiens GN=TERT PE=1 SV=1	29385	128599	1948	1361	85	58	10384	1	1	1	407.223	812.431	2	812.429	0.0015	31	37	0	38.22	0.00059	R	LGPQGWR	L					File28728 Spectrum780 scans: 1363
1	1	O14746|TERT_HUMAN	Telomerase reverse transcriptase OS=Homo sapiens GN=TERT PE=1 SV=1	29385	128599	1948	1361	85	58	10385	1	1	1	407.223	812.431	2	812.429	0.0016	31	37	0	39.42	0.00045	R	LGPQGWR	L					File28724 Spectrum930 scans: 1486
1	1	O14746|TERT_HUMAN	Telomerase reverse transcriptase OS=Homo sapiens GN=TERT PE=1 SV=1	29385	128599	1948	1361	85	58	10386	1	1	1	407.223	812.431	2	812.429	0.0017	31	37	0	37.7	0.00066	R	LGPQGWR	L					File28730 Spectrum799 scans: 1373
1	1	O14746|TERT_HUMAN	Telomerase reverse transcriptase OS=Homo sapiens GN=TERT PE=1 SV=1	29385	128599	1948	1361	85	58	10387	1	1	1	407.223	812.431	2	812.429	0.0017	31	37	0	19.05	0.062	R	LGPQGWR	L					File28686 Spectrum924 scans: 1466
1	1	O14746|TERT_HUMAN	Telomerase reverse transcriptase OS=Homo sapiens GN=TERT PE=1 SV=1	29385	128599	1948	1361	85	58	10388	1	1	1	407.223	812.431	2	812.429	0.0019	31	37	0	30.28	0.0054	R	LGPQGWR	L					File28716 Spectrum794 scans: 1366
1	1	O14746|TERT_HUMAN	Telomerase reverse transcriptase OS=Homo sapiens GN=TERT PE=1 SV=1	29385	128599	1948	1361	85	58	10389	1	1	1	407.223	812.431	2	812.429	0.0019	31	37	0	40.23	0.00055	R	LGPQGWR	L					File28678 Spectrum1068 scans: 1574
1	1	O14746|TERT_HUMAN	Telomerase reverse transcriptase OS=Homo sapiens GN=TERT PE=1 SV=1	29385	128599	1948	1361	85	58	10390	1	1	1	407.223	812.431	2	812.429	0.0019	31	37	0	41.15	0.00044	R	LGPQGWR	L					File28726 Spectrum781 scans: 1349
1	1	O14746|TERT_HUMAN	Telomerase reverse transcriptase OS=Homo sapiens GN=TERT PE=1 SV=1	29385	128599	1948	1361	85	58	10391	1	1	1	407.223	812.431	2	812.429	0.0019	31	37	0	41.6	0.0004	R	LGPQGWR	L					File28793 Spectrum957 scans: 1492
1	1	O14746|TERT_HUMAN	Telomerase reverse transcriptase OS=Homo sapiens GN=TERT PE=1 SV=1	29385	128599	1948	1361	85	58	10392	1	1	1	407.223	812.431	2	812.429	0.0019	31	37	0	34.27	0.0021	R	LGPQGWR	L					File28667 Spectrum1074 scans: 1575
1	1	O14746|TERT_HUMAN	Telomerase reverse transcriptase OS=Homo sapiens GN=TERT PE=1 SV=1	29385	128599	1948	1361	85	58	10393	1	1	1	407.223	812.431	2	812.429	0.002	31	37	0	40.35	0.00051	R	LGPQGWR	L					File28696 Spectrum1052 scans: 1569
1	1	O14746|TERT_HUMAN	Telomerase reverse transcriptase OS=Homo sapiens GN=TERT PE=1 SV=1	29385	128599	1948	1361	85	58	10394	1	1	1	407.223	812.431	2	812.429	0.002	31	37	0	40.21	0.00053	R	LGPQGWR	L					File28771 Spectrum1006 scans: 1537
1	1	O14746|TERT_HUMAN	Telomerase reverse transcriptase OS=Homo sapiens GN=TERT PE=1 SV=1	29385	128599	1948	1361	85	58	10395	1	1	1	407.223	812.431	2	812.429	0.002	31	37	0	36.42	0.0013	R	LGPQGWR	L					File28669 Spectrum1037 scans: 1552
1	1	O14746|TERT_HUMAN	Telomerase reverse transcriptase OS=Homo sapiens GN=TERT PE=1 SV=1	29385	128599	1948	1361	85	58	10396	1	1	1	407.223	812.431	2	812.429	0.002	31	37	0	35.53	0.0016	R	LGPQGWR	L					File28684 Spectrum999 scans: 1528
1	1	O14746|TERT_HUMAN	Telomerase reverse transcriptase OS=Homo sapiens GN=TERT PE=1 SV=1	29385	128599	1948	1361	85	58	10397	1	1	1	407.223	812.431	2	812.429	0.002	31	37	0	34.76	0.0019	R	LGPQGWR	L					File28675 Spectrum1047 scans: 1556
1	1	O14746|TERT_HUMAN	Telomerase reverse transcriptase OS=Homo sapiens GN=TERT PE=1 SV=1	29385	128599	1948	1361	85	58	10398	1	1	1	407.223	812.431	2	812.429	0.0021	31	37	0	42.73	0.0003	R	LGPQGWR	L					File28738 Spectrum961 scans: 1520
1	1	O14746|TERT_HUMAN	Telomerase reverse transcriptase OS=Homo sapiens GN=TERT PE=1 SV=1	29385	128599	1948	1361	85	58	10399	1	1	1	407.223	812.431	2	812.429	0.0021	31	37	0	31.91	0.0036	R	LGPQGWR	L					File28671 Spectrum1024 scans: 1542
1	1	O14746|TERT_HUMAN	Telomerase reverse transcriptase OS=Homo sapiens GN=TERT PE=1 SV=1	29385	128599	1948	1361	85	58	10400	1	1	1	407.223	812.432	2	812.429	0.0022	31	37	0	44.26	0.00021	R	LGPQGWR	L					File28837 Spectrum1140 scans: 1636
1	1	O14746|TERT_HUMAN	Telomerase reverse transcriptase OS=Homo sapiens GN=TERT PE=1 SV=1	29385	128599	1948	1361	85	58	10401	1	1	1	407.223	812.432	2	812.429	0.0022	31	37	0	38.31	0.00082	R	LGPQGWR	L					File28680 Spectrum1008 scans: 1531
1	1	O14746|TERT_HUMAN	Telomerase reverse transcriptase OS=Homo sapiens GN=TERT PE=1 SV=1	29385	128599	1948	1361	85	58	10402	1	1	1	407.223	812.432	2	812.429	0.0023	31	37	0	41.8	0.00037	R	LGPQGWR	L					File28720 Spectrum708 scans: 1300
1	1	O14746|TERT_HUMAN	Telomerase reverse transcriptase OS=Homo sapiens GN=TERT PE=1 SV=1	29385	128599	1948	1361	85	58	10403	6	1	1	407.223	812.432	2	812.429	0.0025	31	37	0	6.41	1.3	R	LGPQGWR	L					File28815 Spectrum1055 scans: 1576
1	1	O14746|TERT_HUMAN	Telomerase reverse transcriptase OS=Homo sapiens GN=TERT PE=1 SV=1	29385	128599	1948	1361	85	58	10404	1	1	1	407.223	812.432	2	812.429	0.0025	31	37	0	40.54	0.00049	R	LGPQGWR	L					File28718 Spectrum743 scans: 1340
1	1	O14746|TERT_HUMAN	Telomerase reverse transcriptase OS=Homo sapiens GN=TERT PE=1 SV=1	29385	128599	1948	1361	85	58	10405	1	1	1	407.223	812.432	2	812.429	0.0025	31	37	0	27.74	0.0093	R	LGPQGWR	L					File28663 Spectrum1192 scans: 1732
1	1	O14746|TERT_HUMAN	Telomerase reverse transcriptase OS=Homo sapiens GN=TERT PE=1 SV=1	29385	128599	1948	1361	85	58	12080	1	1	1	413.706	825.398	2	825.398	-0.0002	241	248	0	17.03	0.17	R	GAAPEPER	T					File28680 Spectrum102 scans: 383
1	1	O14746|TERT_HUMAN	Telomerase reverse transcriptase OS=Homo sapiens GN=TERT PE=1 SV=1	29385	128599	1948	1361	85	58	12081	1	1	1	413.706	825.398	2	825.398	-0.0002	241	248	0	10.53	0.86	R	GAAPEPER	T					File28718 Spectrum61 scans: 354
1	1	O14746|TERT_HUMAN	Telomerase reverse transcriptase OS=Homo sapiens GN=TERT PE=1 SV=1	29385	128599	1948	1361	85	58	12082	1	1	1	413.706	825.398	2	825.398	-0.0002	241	248	0	35.37	0.0033	R	GAAPEPER	T					File28665 Spectrum153 scans: 428
1	1	O14746|TERT_HUMAN	Telomerase reverse transcriptase OS=Homo sapiens GN=TERT PE=1 SV=1	29385	128599	1948	1361	85	58	12083	1	1	1	413.706	825.398	2	825.398	-0.0002	241	248	0	19.41	0.13	R	GAAPEPER	T					File28726 Spectrum56 scans: 344
1	1	O14746|TERT_HUMAN	Telomerase reverse transcriptase OS=Homo sapiens GN=TERT PE=1 SV=1	29385	128599	1948	1361	85	58	12084	1	1	1	413.706	825.398	2	825.398	-0.0002	241	248	0	27.87	0.019	R	GAAPEPER	T					File28669 Spectrum101 scans: 381
1	1	O14746|TERT_HUMAN	Telomerase reverse transcriptase OS=Homo sapiens GN=TERT PE=1 SV=1	29385	128599	1948	1361	85	58	12085	1	1	1	413.706	825.398	2	825.398	-0.0002	241	248	0	13.67	0.27	R	GAAPEPER	T					File28748 Spectrum87 scans: 376
1	1	O14746|TERT_HUMAN	Telomerase reverse transcriptase OS=Homo sapiens GN=TERT PE=1 SV=1	29385	128599	1948	1361	85	58	12086	1	1	1	413.706	825.398	2	825.398	-0.0002	241	248	0	25.73	0.017	R	GAAPEPER	T					File28661 Spectrum131 scans: 410
1	1	O14746|TERT_HUMAN	Telomerase reverse transcriptase OS=Homo sapiens GN=TERT PE=1 SV=1	29385	128599	1948	1361	85	58	12087	1	1	1	413.706	825.398	2	825.398	-0.0002	241	248	0	15.33	0.075	R	GAAPEPER	T					File28696 Spectrum122 scans: 399
1	1	O14746|TERT_HUMAN	Telomerase reverse transcriptase OS=Homo sapiens GN=TERT PE=1 SV=1	29385	128599	1948	1361	85	58	12088	1	1	1	413.706	825.398	2	825.398	-0.0002	241	248	0	18.22	0.077	R	GAAPEPER	T					File28837 Spectrum148 scans: 427
1	1	O14746|TERT_HUMAN	Telomerase reverse transcriptase OS=Homo sapiens GN=TERT PE=1 SV=1	29385	128599	1948	1361	85	58	12089	1	1	1	413.706	825.398	2	825.398	-0.0001	241	248	0	17.14	0.14	R	GAAPEPER	T					File28671 Spectrum101 scans: 384
1	1	O14746|TERT_HUMAN	Telomerase reverse transcriptase OS=Homo sapiens GN=TERT PE=1 SV=1	29385	128599	1948	1361	85	58	12090	1	1	1	413.706	825.398	2	825.398	-0.0001	241	248	0	8.61	0.91	R	GAAPEPER	T					File28675 Spectrum111 scans: 385
1	1	O14746|TERT_HUMAN	Telomerase reverse transcriptase OS=Homo sapiens GN=TERT PE=1 SV=1	29385	128599	1948	1361	85	58	12091	1	1	1	413.706	825.398	2	825.398	-0.0001	241	248	0	17.21	0.082	R	GAAPEPER	T					File28667 Spectrum115 scans: 393
1	1	O14746|TERT_HUMAN	Telomerase reverse transcriptase OS=Homo sapiens GN=TERT PE=1 SV=1	29385	128599	1948	1361	85	58	12092	1	1	1	413.706	825.398	2	825.398	-0.0001	241	248	0	20.41	0.024	R	GAAPEPER	T					File28771 Spectrum103 scans: 395
1	1	O14746|TERT_HUMAN	Telomerase reverse transcriptase OS=Homo sapiens GN=TERT PE=1 SV=1	29385	128599	1948	1361	85	58	12093	1	1	1	413.706	825.398	2	825.398	-0.0001	241	248	0	17.91	0.15	R	GAAPEPER	T					File28678 Spectrum119 scans: 394
1	1	O14746|TERT_HUMAN	Telomerase reverse transcriptase OS=Homo sapiens GN=TERT PE=1 SV=1	29385	128599	1948	1361	85	58	12094	1	1	1	413.706	825.398	2	825.398	0	241	248	0	20.9	0.093	R	GAAPEPER	T					File28815 Spectrum121 scans: 407
1	1	O14746|TERT_HUMAN	Telomerase reverse transcriptase OS=Homo sapiens GN=TERT PE=1 SV=1	29385	128599	1948	1361	85	58	12095	1	1	1	413.706	825.398	2	825.398	0.0001	241	248	0	28.67	0.014	R	GAAPEPER	T					File28793 Spectrum93 scans: 377
1	1	O14746|TERT_HUMAN	Telomerase reverse transcriptase OS=Homo sapiens GN=TERT PE=1 SV=1	29385	128599	1948	1361	85	58	12096	1	1	1	413.706	825.398	2	825.398	0.0001	241	248	0	21.03	0.078	R	GAAPEPER	T					File28663 Spectrum137 scans: 417
1	1	O14746|TERT_HUMAN	Telomerase reverse transcriptase OS=Homo sapiens GN=TERT PE=1 SV=1	29385	128599	1948	1361	85	58	13201	7	1	1	416.732	831.449	2	831.456	-0.0072	651	657	1	7.86	1.3	R	AERLTSR	V					File28675 Spectrum1417 scans: 2044
1	1	O14746|TERT_HUMAN	Telomerase reverse transcriptase OS=Homo sapiens GN=TERT PE=1 SV=1	29385	128599	1948	1361	85	58	13515	1	1	1	416.774	831.533	2	831.533	-0.0001	973	979	1	28.8	0.0013	R	KLFGVLR	L					File28665 Spectrum1441 scans: 2031
1	1	O14746|TERT_HUMAN	Telomerase reverse transcriptase OS=Homo sapiens GN=TERT PE=1 SV=1	29385	128599	1948	1361	85	58	13516	1	1	1	416.774	831.533	2	831.533	0	973	979	1	33.4	0.00046	R	KLFGVLR	L					File28793 Spectrum1221 scans: 1856
1	1	O14746|TERT_HUMAN	Telomerase reverse transcriptase OS=Homo sapiens GN=TERT PE=1 SV=1	29385	128599	1948	1361	85	58	13517	1	1	1	416.774	831.533	2	831.533	0	973	979	1	25.61	0.0027	R	KLFGVLR	L					File28837 Spectrum1426 scans: 2016
1	1	O14746|TERT_HUMAN	Telomerase reverse transcriptase OS=Homo sapiens GN=TERT PE=1 SV=1	29385	128599	1948	1361	85	58	13518	1	1	1	416.774	831.533	2	831.533	0.0001	973	979	1	25.06	0.0031	R	KLFGVLR	L					File28671 Spectrum1307 scans: 1920
1	1	O14746|TERT_HUMAN	Telomerase reverse transcriptase OS=Homo sapiens GN=TERT PE=1 SV=1	29385	128599	1948	1361	85	58	13519	1	1	1	416.774	831.533	2	831.533	0.0001	973	979	1	34.84	0.00033	R	KLFGVLR	L					File28661 Spectrum1408 scans: 1998
1	1	O14746|TERT_HUMAN	Telomerase reverse transcriptase OS=Homo sapiens GN=TERT PE=1 SV=1	29385	128599	1948	1361	85	58	13520	1	1	1	416.774	831.533	2	831.533	0.0001	973	979	1	33.62	0.00043	R	KLFGVLR	L					File28815 Spectrum1331 scans: 1945
1	1	O14746|TERT_HUMAN	Telomerase reverse transcriptase OS=Homo sapiens GN=TERT PE=1 SV=1	29385	128599	1948	1361	85	58	13521	1	1	1	416.774	831.533	2	831.533	0.0001	973	979	1	30.52	0.00089	R	KLFGVLR	L					File28669 Spectrum1303 scans: 1913
1	1	O14746|TERT_HUMAN	Telomerase reverse transcriptase OS=Homo sapiens GN=TERT PE=1 SV=1	29385	128599	1948	1361	85	58	13522	1	1	1	416.774	831.533	2	831.533	0.0002	973	979	1	27.98	0.0016	R	KLFGVLR	L					File28748 Spectrum1221 scans: 1852
1	1	O14746|TERT_HUMAN	Telomerase reverse transcriptase OS=Homo sapiens GN=TERT PE=1 SV=1	29385	128599	1948	1361	85	58	13523	1	1	1	416.774	831.533	2	831.533	0.0003	973	979	1	28.55	0.0014	R	KLFGVLR	L					File28667 Spectrum1366 scans: 1963
1	1	O14746|TERT_HUMAN	Telomerase reverse transcriptase OS=Homo sapiens GN=TERT PE=1 SV=1	29385	128599	1948	1361	85	58	13524	1	1	1	416.774	831.533	2	831.533	0.0003	973	979	1	54.48	3.6e-06	R	KLFGVLR	L					File28663 Spectrum1415 scans: 2014
1	1	O14746|TERT_HUMAN	Telomerase reverse transcriptase OS=Homo sapiens GN=TERT PE=1 SV=1	29385	128599	1948	1361	85	58	13525	1	1	1	416.774	831.533	2	831.533	0.0004	973	979	1	28.09	0.0016	R	KLFGVLR	L					File28726 Spectrum1025 scans: 1701
1	1	O14746|TERT_HUMAN	Telomerase reverse transcriptase OS=Homo sapiens GN=TERT PE=1 SV=1	29385	128599	1948	1361	85	58	16626	1	1	1	421.763	841.512	2	841.513	-0.0015	859	865	1	31.33	0.0025	R	RDGLLLR	L					File28671 Spectrum916 scans: 1412
1	1	O14746|TERT_HUMAN	Telomerase reverse transcriptase OS=Homo sapiens GN=TERT PE=1 SV=1	29385	128599	1948	1361	85	58	16627	1	1	1	421.763	841.512	2	841.513	-0.0013	859	865	1	33.94	0.0014	R	RDGLLLR	L					File28665 Spectrum1025 scans: 1500
1	1	O14746|TERT_HUMAN	Telomerase reverse transcriptase OS=Homo sapiens GN=TERT PE=1 SV=1	29385	128599	1948	1361	85	58	16628	1	1	1	421.763	841.512	2	841.513	-0.0011	859	865	1	32.89	0.0017	R	RDGLLLR	L					File28678 Spectrum964 scans: 1448
1	1	O14746|TERT_HUMAN	Telomerase reverse transcriptase OS=Homo sapiens GN=TERT PE=1 SV=1	29385	128599	1948	1361	85	58	16629	1	1	1	421.764	841.513	2	841.513	-0.0008	859	865	1	32.84	0.0018	R	RDGLLLR	L					File28669 Spectrum928 scans: 1421
1	1	O14746|TERT_HUMAN	Telomerase reverse transcriptase OS=Homo sapiens GN=TERT PE=1 SV=1	29385	128599	1948	1361	85	58	16630	1	1	1	421.764	841.513	2	841.513	-0.0008	859	865	1	51.9	2.2e-05	R	RDGLLLR	L					File28663 Spectrum1007 scans: 1490
1	1	O14746|TERT_HUMAN	Telomerase reverse transcriptase OS=Homo sapiens GN=TERT PE=1 SV=1	29385	128599	1948	1361	85	58	16631	1	1	1	421.764	841.513	2	841.513	-0.0007	859	865	1	40.1	0.00034	R	RDGLLLR	L					File28661 Spectrum1003 scans: 1478
1	1	O14746|TERT_HUMAN	Telomerase reverse transcriptase OS=Homo sapiens GN=TERT PE=1 SV=1	29385	128599	1948	1361	85	58	16632	1	1	1	421.764	841.513	2	841.513	-0.0007	859	865	1	39.83	0.00036	R	RDGLLLR	L					File28837 Spectrum1030 scans: 1504
1	1	O14746|TERT_HUMAN	Telomerase reverse transcriptase OS=Homo sapiens GN=TERT PE=1 SV=1	29385	128599	1948	1361	85	58	16633	1	1	1	421.764	841.513	2	841.513	-0.0006	859	865	1	36.02	0.00086	R	RDGLLLR	L					File28667 Spectrum960 scans: 1438
1	1	O14746|TERT_HUMAN	Telomerase reverse transcriptase OS=Homo sapiens GN=TERT PE=1 SV=1	29385	128599	1948	1361	85	58	16634	1	1	1	421.764	841.513	2	841.513	-0.0006	859	865	1	29.58	0.0038	R	RDGLLLR	L					File28793 Spectrum861 scans: 1375
1	1	O14746|TERT_HUMAN	Telomerase reverse transcriptase OS=Homo sapiens GN=TERT PE=1 SV=1	29385	128599	1948	1361	85	58	16635	1	1	1	421.764	841.513	2	841.513	-0.0005	859	865	1	34.22	0.0013	R	RDGLLLR	L					File28659 Spectrum475 scans: 1054
1	1	O14746|TERT_HUMAN	Telomerase reverse transcriptase OS=Homo sapiens GN=TERT PE=1 SV=1	29385	128599	1948	1361	85	58	16636	1	1	1	421.764	841.513	2	841.513	-0.0003	859	865	1	31.26	0.0026	R	RDGLLLR	L					File28815 Spectrum947 scans: 1443
1	1	O14746|TERT_HUMAN	Telomerase reverse transcriptase OS=Homo sapiens GN=TERT PE=1 SV=1	29385	128599	1948	1361	85	58	16637	1	1	1	421.764	841.513	2	841.513	-0.0001	859	865	1	35.99	0.00087	R	RDGLLLR	L					File28726 Spectrum693 scans: 1239
1	1	O14746|TERT_HUMAN	Telomerase reverse transcriptase OS=Homo sapiens GN=TERT PE=1 SV=1	29385	128599	1948	1361	85	58	17463	1	1	1	424.718	847.421	2	847.422	-0.0009	1051	1059	0	37.2	0.0017	K	NAGMSLGAK	G					File28663 Spectrum468 scans: 836
1	1	O14746|TERT_HUMAN	Telomerase reverse transcriptase OS=Homo sapiens GN=TERT PE=1 SV=1	29385	128599	1948	1361	85	58	17464	1	1	1	424.718	847.422	2	847.422	-0.0006	1051	1059	0	29.73	0.0067	K	NAGMSLGAK	G					File28669 Spectrum519 scans: 926
1	1	O14746|TERT_HUMAN	Telomerase reverse transcriptase OS=Homo sapiens GN=TERT PE=1 SV=1	29385	128599	1948	1361	85	58	17466	1	1	1	424.718	847.422	2	847.422	-0.0006	1051	1059	0	21.1	0.041	K	NAGMSLGAK	G					File28675 Spectrum533 scans: 936
1	1	O14746|TERT_HUMAN	Telomerase reverse transcriptase OS=Homo sapiens GN=TERT PE=1 SV=1	29385	128599	1948	1361	85	58	17467	1	1	1	424.718	847.422	2	847.422	-0.0004	1051	1059	0	22.25	0.031	K	NAGMSLGAK	G					File28663 Spectrum754 scans: 1184
1	1	O14746|TERT_HUMAN	Telomerase reverse transcriptase OS=Homo sapiens GN=TERT PE=1 SV=1	29385	128599	1948	1361	85	58	17468	1	1	1	424.718	847.422	2	847.422	-0.0003	1051	1059	0	14.66	0.34	K	NAGMSLGAK	G					File28748 Spectrum804 scans: 1305
1	1	O14746|TERT_HUMAN	Telomerase reverse transcriptase OS=Homo sapiens GN=TERT PE=1 SV=1	29385	128599	1948	1361	85	58	17469	1	1	1	424.718	847.422	2	847.422	-0.0003	1051	1059	0	29.3	0.012	K	NAGMSLGAK	G					File28659 Spectrum220 scans: 673
1	1	O14746|TERT_HUMAN	Telomerase reverse transcriptase OS=Homo sapiens GN=TERT PE=1 SV=1	29385	128599	1948	1361	85	58	17470	1	1	1	424.718	847.422	2	847.422	-0.0002	1051	1059	0	48.09	0.00011	K	NAGMSLGAK	G					File28667 Spectrum559 scans: 954
1	1	O14746|TERT_HUMAN	Telomerase reverse transcriptase OS=Homo sapiens GN=TERT PE=1 SV=1	29385	128599	1948	1361	85	58	17471	1	1	1	424.718	847.422	2	847.422	-0.0002	1051	1059	0	32.63	0.0053	K	NAGMSLGAK	G					File28837 Spectrum615 scans: 1005
1	1	O14746|TERT_HUMAN	Telomerase reverse transcriptase OS=Homo sapiens GN=TERT PE=1 SV=1	29385	128599	1948	1361	85	58	17472	1	1	1	424.718	847.422	2	847.422	-0.0002	1051	1059	0	41.11	0.00076	K	NAGMSLGAK	G					File28665 Spectrum616 scans: 1007
1	1	O14746|TERT_HUMAN	Telomerase reverse transcriptase OS=Homo sapiens GN=TERT PE=1 SV=1	29385	128599	1948	1361	85	58	17474	1	1	1	424.718	847.422	2	847.422	-0.0001	1051	1059	0	16.81	0.091	K	NAGMSLGAK	G					File28724 Spectrum511 scans: 927
1	1	O14746|TERT_HUMAN	Telomerase reverse transcriptase OS=Homo sapiens GN=TERT PE=1 SV=1	29385	128599	1948	1361	85	58	17475	1	1	1	424.718	847.422	2	847.422	-0.0001	1051	1059	0	32.15	0.006	K	NAGMSLGAK	G					File28704 Spectrum281 scans: 733
1	1	O14746|TERT_HUMAN	Telomerase reverse transcriptase OS=Homo sapiens GN=TERT PE=1 SV=1	29385	128599	1948	1361	85	58	17476	1	1	1	424.718	847.422	2	847.422	-0.0001	1051	1059	0	8.89	0.44	K	NAGMSLGAK	G					File28726 Spectrum647 scans: 1183
1	1	O14746|TERT_HUMAN	Telomerase reverse transcriptase OS=Homo sapiens GN=TERT PE=1 SV=1	29385	128599	1948	1361	85	58	17477	1	1	1	424.718	847.422	2	847.422	-0.0001	1051	1059	0	38.75	0.0013	K	NAGMSLGAK	G					File28726 Spectrum345 scans: 786
1	1	O14746|TERT_HUMAN	Telomerase reverse transcriptase OS=Homo sapiens GN=TERT PE=1 SV=1	29385	128599	1948	1361	85	58	17479	1	1	1	424.718	847.422	2	847.422	0.0002	1051	1059	0	32.23	0.004	K	NAGMSLGAK	G					File28671 Spectrum510 scans: 922
1	1	O14746|TERT_HUMAN	Telomerase reverse transcriptase OS=Homo sapiens GN=TERT PE=1 SV=1	29385	128599	1948	1361	85	58	17480	1	1	1	424.718	847.422	2	847.422	0.0002	1051	1059	0	37.97	0.0016	K	NAGMSLGAK	G					File28815 Spectrum544 scans: 952
1	1	O14746|TERT_HUMAN	Telomerase reverse transcriptase OS=Homo sapiens GN=TERT PE=1 SV=1	29385	128599	1948	1361	85	58	17481	1	1	1	424.718	847.422	2	847.422	0.0002	1051	1059	0	44.19	0.00037	K	NAGMSLGAK	G					File28663 Spectrum601 scans: 1000
1	1	O14746|TERT_HUMAN	Telomerase reverse transcriptase OS=Homo sapiens GN=TERT PE=1 SV=1	29385	128599	1948	1361	85	58	17482	1	1	1	424.719	847.422	2	847.422	0.0002	1051	1059	0	29.44	0.011	K	NAGMSLGAK	G					File28793 Spectrum466 scans: 889
1	1	O14746|TERT_HUMAN	Telomerase reverse transcriptase OS=Homo sapiens GN=TERT PE=1 SV=1	29385	128599	1948	1361	85	58	17483	1	1	1	424.719	847.423	2	847.422	0.0003	1051	1059	0	47.13	0.00019	K	NAGMSLGAK	G					File28682 Spectrum221 scans: 675
1	1	O14746|TERT_HUMAN	Telomerase reverse transcriptase OS=Homo sapiens GN=TERT PE=1 SV=1	29385	128599	1948	1361	85	58	17485	1	1	1	424.719	847.423	2	847.422	0.0003	1051	1059	0	13.64	0.19	K	NAGMSLGAK	G					File28684 Spectrum506 scans: 918
1	1	O14746|TERT_HUMAN	Telomerase reverse transcriptase OS=Homo sapiens GN=TERT PE=1 SV=1	29385	128599	1948	1361	85	58	17486	1	1	1	424.719	847.423	2	847.422	0.0003	1051	1059	0	32.64	0.0053	K	NAGMSLGAK	G					File28678 Spectrum557 scans: 955
1	1	O14746|TERT_HUMAN	Telomerase reverse transcriptase OS=Homo sapiens GN=TERT PE=1 SV=1	29385	128599	1948	1361	85	58	17487	1	1	1	424.719	847.423	2	847.422	0.0004	1051	1059	0	23.78	0.041	K	NAGMSLGAK	G					File28748 Spectrum466 scans: 887
1	1	O14746|TERT_HUMAN	Telomerase reverse transcriptase OS=Homo sapiens GN=TERT PE=1 SV=1	29385	128599	1948	1361	85	58	17488	1	1	1	424.719	847.423	2	847.422	0.0004	1051	1059	0	13.72	0.15	K	NAGMSLGAK	G					File28661 Spectrum600 scans: 992
1	1	O14746|TERT_HUMAN	Telomerase reverse transcriptase OS=Homo sapiens GN=TERT PE=1 SV=1	29385	128599	1948	1361	85	58	17489	1	1	1	424.719	847.423	2	847.422	0.0005	1051	1059	0	24.3	0.02	K	NAGMSLGAK	G					File28771 Spectrum507 scans: 927
1	1	O14746|TERT_HUMAN	Telomerase reverse transcriptase OS=Homo sapiens GN=TERT PE=1 SV=1	29385	128599	1948	1361	85	58	17490	1	1	1	424.719	847.423	2	847.422	0.0007	1051	1059	0	20.68	0.058	K	NAGMSLGAK	G					File28696 Spectrum551 scans: 955
1	1	O14746|TERT_HUMAN	Telomerase reverse transcriptase OS=Homo sapiens GN=TERT PE=1 SV=1	29385	128599	1948	1361	85	58	17491	1	1	1	424.719	847.423	2	847.422	0.0007	1051	1059	0	31.97	0.0062	K	NAGMSLGAK	G					File28673 Spectrum502 scans: 913
1	1	O14746|TERT_HUMAN	Telomerase reverse transcriptase OS=Homo sapiens GN=TERT PE=1 SV=1	29385	128599	1948	1361	85	58	17492	1	1	1	424.719	847.423	2	847.422	0.0009	1051	1059	0	50.25	9.3e-05	K	NAGMSLGAK	G					File28692 Spectrum456 scans: 881
1	1	O14746|TERT_HUMAN	Telomerase reverse transcriptase OS=Homo sapiens GN=TERT PE=1 SV=1	29385	128599	1948	1361	85	58	17493	1	1	1	424.719	847.423	2	847.422	0.0012	1051	1059	0	28.39	0.011	K	NAGMSLGAK	G					File28686 Spectrum449 scans: 873
1	1	O14746|TERT_HUMAN	Telomerase reverse transcriptase OS=Homo sapiens GN=TERT PE=1 SV=1	29385	128599	1948	1361	85	58	17494	1	1	1	424.719	847.423	2	847.422	0.0012	1051	1059	0	19.5	0.03	K	NAGMSLGAK	G					File28680 Spectrum514 scans: 929
1	1	O14746|TERT_HUMAN	Telomerase reverse transcriptase OS=Homo sapiens GN=TERT PE=1 SV=1	29385	128599	1948	1361	85	58	17495	1	1	1	424.719	847.423	2	847.422	0.0013	1051	1059	0	33.42	0.0046	K	NAGMSLGAK	G					File28706 Spectrum393 scans: 835
1	1	O14746|TERT_HUMAN	Telomerase reverse transcriptase OS=Homo sapiens GN=TERT PE=1 SV=1	29385	128599	1948	1361	85	58	17496	1	1	1	424.719	847.424	2	847.422	0.0016	1051	1059	0	32.23	0.0061	K	NAGMSLGAK	G					File28698 Spectrum465 scans: 896
1	1	O14746|TERT_HUMAN	Telomerase reverse transcriptase OS=Homo sapiens GN=TERT PE=1 SV=1	29385	128599	1948	1361	85	58	17497	1	1	1	424.719	847.424	2	847.422	0.0016	1051	1059	0	22.25	0.06	K	NAGMSLGAK	G					File28690 Spectrum450 scans: 865
1	1	O14746|TERT_HUMAN	Telomerase reverse transcriptase OS=Homo sapiens GN=TERT PE=1 SV=1	29385	128599	1948	1361	85	58	17498	1	1	1	424.719	847.424	2	847.422	0.0016	1051	1059	0	25.86	0.026	K	NAGMSLGAK	G					File28694 Spectrum485 scans: 913
1	1	O14746|TERT_HUMAN	Telomerase reverse transcriptase OS=Homo sapiens GN=TERT PE=1 SV=1	29385	128599	1948	1361	85	58	17499	1	1	1	424.719	847.424	2	847.422	0.0017	1051	1059	0	20.96	0.04	K	NAGMSLGAK	G					File28708 Spectrum390 scans: 831
1	1	O14746|TERT_HUMAN	Telomerase reverse transcriptase OS=Homo sapiens GN=TERT PE=1 SV=1	29385	128599	1948	1361	85	58	19770	1	1	1	432.258	862.501	2	862.503	-0.0011	743	749	1	15.89	0.088	R	RYAVVQK	A					File28748 Spectrum167 scans: 500
1	1	O14746|TERT_HUMAN	Telomerase reverse transcriptase OS=Homo sapiens GN=TERT PE=1 SV=1	29385	128599	1948	1361	85	58	19771	1	1	1	432.258	862.501	2	862.503	-0.001	743	749	1	26.68	0.0071	R	RYAVVQK	A					File28837 Spectrum263 scans: 580
1	1	O14746|TERT_HUMAN	Telomerase reverse transcriptase OS=Homo sapiens GN=TERT PE=1 SV=1	29385	128599	1948	1361	85	58	19772	1	1	1	432.258	862.502	2	862.503	-0.0009	743	749	1	26.21	0.0074	R	RYAVVQK	A					File28726 Spectrum112 scans: 448
1	1	O14746|TERT_HUMAN	Telomerase reverse transcriptase OS=Homo sapiens GN=TERT PE=1 SV=1	29385	128599	1948	1361	85	58	19773	1	1	1	432.258	862.502	2	862.503	-0.0008	743	749	1	26.14	0.0075	R	RYAVVQK	A					File28793 Spectrum174 scans: 502
1	1	O14746|TERT_HUMAN	Telomerase reverse transcriptase OS=Homo sapiens GN=TERT PE=1 SV=1	29385	128599	1948	1361	85	58	19774	1	1	1	432.258	862.502	2	862.503	-0.0007	743	749	1	26.15	0.0075	R	RYAVVQK	A					File28663 Spectrum257 scans: 578
1	1	O14746|TERT_HUMAN	Telomerase reverse transcriptase OS=Homo sapiens GN=TERT PE=1 SV=1	29385	128599	1948	1361	85	58	19775	2	1	1	432.258	862.502	2	862.503	-0.0007	743	749	1	18.3	0.046	R	RYAVVQK	A					File28669 Spectrum207 scans: 527
1	1	O14746|TERT_HUMAN	Telomerase reverse transcriptase OS=Homo sapiens GN=TERT PE=1 SV=1	29385	128599	1948	1361	85	58	19776	2	1	1	432.258	862.502	2	862.503	-0.0005	743	749	1	14.77	0.1	R	RYAVVQK	A					File28771 Spectrum196 scans: 532
1	1	O14746|TERT_HUMAN	Telomerase reverse transcriptase OS=Homo sapiens GN=TERT PE=1 SV=1	29385	128599	1948	1361	85	58	19777	2	1	1	432.258	862.502	2	862.503	-0.0005	743	749	1	17.85	0.051	R	RYAVVQK	A					File28661 Spectrum250 scans: 567
1	1	O14746|TERT_HUMAN	Telomerase reverse transcriptase OS=Homo sapiens GN=TERT PE=1 SV=1	29385	128599	1948	1361	85	58	19778	2	1	1	432.258	862.502	2	862.503	-0.0004	743	749	1	18.08	0.048	R	RYAVVQK	A					File28667 Spectrum220 scans: 539
1	1	O14746|TERT_HUMAN	Telomerase reverse transcriptase OS=Homo sapiens GN=TERT PE=1 SV=1	29385	128599	1948	1361	85	58	19779	1	1	1	432.258	862.502	2	862.503	-0.0002	743	749	1	29.58	0.0034	R	RYAVVQK	A					File28665 Spectrum270 scans: 583
1	1	O14746|TERT_HUMAN	Telomerase reverse transcriptase OS=Homo sapiens GN=TERT PE=1 SV=1	29385	128599	1948	1361	85	58	19780	1	1	1	432.258	862.502	2	862.503	-0.0002	743	749	1	25.32	0.0091	R	RYAVVQK	A					File28671 Spectrum204 scans: 527
1	1	O14746|TERT_HUMAN	Telomerase reverse transcriptase OS=Homo sapiens GN=TERT PE=1 SV=1	29385	128599	1948	1361	85	58	19788	1	1	1	432.715	863.416	2	863.417	-0.0013	1051	1059	0	22.63	0.048	K	NAGMSLGAK	G	Oxidation (M)	0.000100000.0			File28669 Spectrum527 scans: 936
1	1	O14746|TERT_HUMAN	Telomerase reverse transcriptase OS=Homo sapiens GN=TERT PE=1 SV=1	29385	128599	1948	1361	85	58	19789	2	1	1	432.716	863.417	2	863.417	-0.0003	1051	1059	0	12.88	0.53	K	NAGMSLGAK	G	Oxidation (M)	0.000100000.0			File28738 Spectrum285 scans: 633
1	1	O14746|TERT_HUMAN	Telomerase reverse transcriptase OS=Homo sapiens GN=TERT PE=1 SV=1	29385	128599	1948	1361	85	58	19790	1	1	1	432.716	863.417	2	863.417	-0.0002	1051	1059	0	34.92	0.0033	K	NAGMSLGAK	G	Oxidation (M)	0.000100000.0			File28663 Spectrum445 scans: 809
1	1	O14746|TERT_HUMAN	Telomerase reverse transcriptase OS=Homo sapiens GN=TERT PE=1 SV=1	29385	128599	1948	1361	85	58	19791	1	1	1	432.716	863.417	2	863.417	-0.0002	1051	1059	0	44.21	0.00039	K	NAGMSLGAK	G	Oxidation (M)	0.000100000.0			File28663 Spectrum582 scans: 977
1	1	O14746|TERT_HUMAN	Telomerase reverse transcriptase OS=Homo sapiens GN=TERT PE=1 SV=1	29385	128599	1948	1361	85	58	19792	1	1	1	432.716	863.417	2	863.417	0.0002	1051	1059	0	50.04	0.0001	K	NAGMSLGAK	G	Oxidation (M)	0.000100000.0			File28663 Spectrum197 scans: 498
1	1	O14746|TERT_HUMAN	Telomerase reverse transcriptase OS=Homo sapiens GN=TERT PE=1 SV=1	29385	128599	1948	1361	85	58	20304	2	1	1	435.222	868.43	2	868.43	-0.0005	202	208	0	8.25	0.82	R	AWNHSVR	E					File28663 Spectrum512 scans: 891
1	1	O14746|TERT_HUMAN	Telomerase reverse transcriptase OS=Homo sapiens GN=TERT PE=1 SV=1	29385	128599	1948	1361	85	58	20305	1	1	1	435.222	868.43	2	868.43	-0.0001	202	208	0	30.38	0.005	R	AWNHSVR	E					File28669 Spectrum265 scans: 602
1	1	O14746|TERT_HUMAN	Telomerase reverse transcriptase OS=Homo sapiens GN=TERT PE=1 SV=1	29385	128599	1948	1361	85	58	20306	1	1	1	435.222	868.43	2	868.43	-0.0001	202	208	0	37.67	0.00094	R	AWNHSVR	E					File28748 Spectrum225 scans: 572
1	1	O14746|TERT_HUMAN	Telomerase reverse transcriptase OS=Homo sapiens GN=TERT PE=1 SV=1	29385	128599	1948	1361	85	58	20307	1	1	1	435.222	868.43	2	868.43	0	202	208	0	20.09	0.048	R	AWNHSVR	E					File28675 Spectrum282 scans: 615
1	1	O14746|TERT_HUMAN	Telomerase reverse transcriptase OS=Homo sapiens GN=TERT PE=1 SV=1	29385	128599	1948	1361	85	58	20308	1	1	1	435.222	868.43	2	868.43	0	202	208	0	35.74	0.0015	R	AWNHSVR	E					File28663 Spectrum311 scans: 647
1	1	O14746|TERT_HUMAN	Telomerase reverse transcriptase OS=Homo sapiens GN=TERT PE=1 SV=1	29385	128599	1948	1361	85	58	20309	1	1	1	435.223	868.43	2	868.43	0	202	208	0	18.26	0.082	R	AWNHSVR	E					File28680 Spectrum258 scans: 597
1	1	O14746|TERT_HUMAN	Telomerase reverse transcriptase OS=Homo sapiens GN=TERT PE=1 SV=1	29385	128599	1948	1361	85	58	20310	1	1	1	435.223	868.43	2	868.43	0	202	208	0	32.89	0.0028	R	AWNHSVR	E					File28661 Spectrum311 scans: 641
1	1	O14746|TERT_HUMAN	Telomerase reverse transcriptase OS=Homo sapiens GN=TERT PE=1 SV=1	29385	128599	1948	1361	85	58	20311	1	1	1	435.223	868.43	2	868.43	0.0001	202	208	0	24.08	0.021	R	AWNHSVR	E					File28671 Spectrum267 scans: 603
1	1	O14746|TERT_HUMAN	Telomerase reverse transcriptase OS=Homo sapiens GN=TERT PE=1 SV=1	29385	128599	1948	1361	85	58	20312	1	1	1	435.223	868.43	2	868.43	0.0001	202	208	0	21.31	0.021	R	AWNHSVR	E					File28724 Spectrum303 scans: 628
1	1	O14746|TERT_HUMAN	Telomerase reverse transcriptase OS=Homo sapiens GN=TERT PE=1 SV=1	29385	128599	1948	1361	85	58	20313	1	1	1	435.223	868.431	2	868.43	0.0001	202	208	0	30.63	0.0048	R	AWNHSVR	E					File28837 Spectrum330 scans: 661
1	1	O14746|TERT_HUMAN	Telomerase reverse transcriptase OS=Homo sapiens GN=TERT PE=1 SV=1	29385	128599	1948	1361	85	58	20314	1	1	1	435.223	868.431	2	868.43	0.0002	202	208	0	25.41	0.016	R	AWNHSVR	E					File28793 Spectrum225 scans: 572
1	1	O14746|TERT_HUMAN	Telomerase reverse transcriptase OS=Homo sapiens GN=TERT PE=1 SV=1	29385	128599	1948	1361	85	58	20315	1	1	1	435.223	868.431	2	868.43	0.0003	202	208	0	28.47	0.0078	R	AWNHSVR	E					File28659 Spectrum103 scans: 460
1	1	O14746|TERT_HUMAN	Telomerase reverse transcriptase OS=Homo sapiens GN=TERT PE=1 SV=1	29385	128599	1948	1361	85	58	20316	1	1	1	435.223	868.431	2	868.43	0.0003	202	208	0	15.91	0.034	R	AWNHSVR	E					File28718 Spectrum166 scans: 524
1	1	O14746|TERT_HUMAN	Telomerase reverse transcriptase OS=Homo sapiens GN=TERT PE=1 SV=1	29385	128599	1948	1361	85	58	20317	1	1	1	435.223	868.431	2	868.43	0.0003	202	208	0	29.42	0.006	R	AWNHSVR	E					File28771 Spectrum254 scans: 603
1	1	O14746|TERT_HUMAN	Telomerase reverse transcriptase OS=Homo sapiens GN=TERT PE=1 SV=1	29385	128599	1948	1361	85	58	20318	1	1	1	435.223	868.431	2	868.43	0.0003	202	208	0	28.9	0.0071	R	AWNHSVR	E					File28667 Spectrum280 scans: 611
1	1	O14746|TERT_HUMAN	Telomerase reverse transcriptase OS=Homo sapiens GN=TERT PE=1 SV=1	29385	128599	1948	1361	85	58	20319	1	1	1	435.223	868.431	2	868.43	0.0003	202	208	0	35.16	0.0017	R	AWNHSVR	E					File28665 Spectrum333 scans: 659
1	1	O14746|TERT_HUMAN	Telomerase reverse transcriptase OS=Homo sapiens GN=TERT PE=1 SV=1	29385	128599	1948	1361	85	58	20320	1	1	1	435.223	868.431	2	868.43	0.0003	202	208	0	24.78	0.0099	R	AWNHSVR	E					File28815 Spectrum275 scans: 617
1	1	O14746|TERT_HUMAN	Telomerase reverse transcriptase OS=Homo sapiens GN=TERT PE=1 SV=1	29385	128599	1948	1361	85	58	20321	1	1	1	435.223	868.431	2	868.43	0.0004	202	208	0	28.39	0.0079	R	AWNHSVR	E					File28716 Spectrum195 scans: 540
1	1	O14746|TERT_HUMAN	Telomerase reverse transcriptase OS=Homo sapiens GN=TERT PE=1 SV=1	29385	128599	1948	1361	85	58	20322	2	1	1	435.223	868.431	2	868.43	0.0005	202	208	0	13.74	0.23	R	AWNHSVR	E					File28728 Spectrum216 scans: 564
1	1	O14746|TERT_HUMAN	Telomerase reverse transcriptase OS=Homo sapiens GN=TERT PE=1 SV=1	29385	128599	1948	1361	85	58	20323	1	1	1	435.223	868.431	2	868.43	0.0005	202	208	0	7.49	0.22	R	AWNHSVR	E					File28673 Spectrum263 scans: 599
1	1	O14746|TERT_HUMAN	Telomerase reverse transcriptase OS=Homo sapiens GN=TERT PE=1 SV=1	29385	128599	1948	1361	85	58	20324	1	1	1	435.223	868.431	2	868.43	0.0005	202	208	0	19.96	0.043	R	AWNHSVR	E					File28678 Spectrum308 scans: 637
1	1	O14746|TERT_HUMAN	Telomerase reverse transcriptase OS=Homo sapiens GN=TERT PE=1 SV=1	29385	128599	1948	1361	85	58	20325	1	1	1	435.223	868.431	2	868.43	0.0005	202	208	0	13.55	0.11	R	AWNHSVR	E					File28704 Spectrum137 scans: 495
1	1	O14746|TERT_HUMAN	Telomerase reverse transcriptase OS=Homo sapiens GN=TERT PE=1 SV=1	29385	128599	1948	1361	85	58	20327	1	1	1	435.223	868.431	2	868.43	0.0007	202	208	0	9.84	0.57	R	AWNHSVR	E					File28706 Spectrum203 scans: 556
1	1	O14746|TERT_HUMAN	Telomerase reverse transcriptase OS=Homo sapiens GN=TERT PE=1 SV=1	29385	128599	1948	1361	85	58	20328	1	1	1	435.223	868.431	2	868.43	0.0007	202	208	0	11.59	0.082	R	AWNHSVR	E					File28702 Spectrum219 scans: 563
1	1	O14746|TERT_HUMAN	Telomerase reverse transcriptase OS=Homo sapiens GN=TERT PE=1 SV=1	29385	128599	1948	1361	85	58	20329	1	1	1	435.223	868.431	2	868.43	0.0007	202	208	0	25.97	0.01	R	AWNHSVR	E					File28726 Spectrum160 scans: 513
1	1	O14746|TERT_HUMAN	Telomerase reverse transcriptase OS=Homo sapiens GN=TERT PE=1 SV=1	29385	128599	1948	1361	85	58	20330	1	1	1	435.223	868.431	2	868.43	0.0008	202	208	0	22.3	0.027	R	AWNHSVR	E					File28700 Spectrum187 scans: 539
1	1	O14746|TERT_HUMAN	Telomerase reverse transcriptase OS=Homo sapiens GN=TERT PE=1 SV=1	29385	128599	1948	1361	85	58	20332	1	1	1	435.223	868.431	2	868.43	0.0008	202	208	0	15.52	0.15	R	AWNHSVR	E					File28720 Spectrum160 scans: 516
1	1	O14746|TERT_HUMAN	Telomerase reverse transcriptase OS=Homo sapiens GN=TERT PE=1 SV=1	29385	128599	1948	1361	85	58	20334	1	1	1	435.223	868.432	2	868.43	0.0012	202	208	0	14.25	0.25	R	AWNHSVR	E					File28714 Spectrum177 scans: 523
1	1	O14746|TERT_HUMAN	Telomerase reverse transcriptase OS=Homo sapiens GN=TERT PE=1 SV=1	29385	128599	1948	1361	85	58	23406	1	1	1	438.251	874.487	2	874.489	-0.0012	750	757	1	4.88	0.63	K	AAHGHVRK	A					File28667 Spectrum2979 scans: 3921
1	1	O14746|TERT_HUMAN	Telomerase reverse transcriptase OS=Homo sapiens GN=TERT PE=1 SV=1	29385	128599	1948	1361	85	58	23409	4	1	1	438.251	874.487	2	874.489	-0.0011	750	757	1	5.73	1.6	K	AAHGHVRK	A					File28738 Spectrum2812 scans: 3847
1	1	O14746|TERT_HUMAN	Telomerase reverse transcriptase OS=Homo sapiens GN=TERT PE=1 SV=1	29385	128599	1948	1361	85	58	23527	1	1	1	438.724	875.434	2	875.436	-0.0019	294	301	0	22.6	0.065	R	HSHPSVGR	Q					File28686 Spectrum20 scans: 221
1	1	O14746|TERT_HUMAN	Telomerase reverse transcriptase OS=Homo sapiens GN=TERT PE=1 SV=1	29385	128599	1948	1361	85	58	23529	1	1	1	438.725	875.435	2	875.436	-0.0014	294	301	0	12.66	0.56	R	HSHPSVGR	Q					File28704 Spectrum19 scans: 223
1	1	O14746|TERT_HUMAN	Telomerase reverse transcriptase OS=Homo sapiens GN=TERT PE=1 SV=1	29385	128599	1948	1361	85	58	23530	1	1	1	438.725	875.435	2	875.436	-0.0011	294	301	0	17.58	0.12	R	HSHPSVGR	Q					File28694 Spectrum23 scans: 223
1	1	O14746|TERT_HUMAN	Telomerase reverse transcriptase OS=Homo sapiens GN=TERT PE=1 SV=1	29385	128599	1948	1361	85	58	23531	1	1	1	438.725	875.435	2	875.436	-0.0009	294	301	0	19.19	0.12	R	HSHPSVGR	Q					File28815 Spectrum21 scans: 219
1	1	O14746|TERT_HUMAN	Telomerase reverse transcriptase OS=Homo sapiens GN=TERT PE=1 SV=1	29385	128599	1948	1361	85	58	23532	2	1	1	438.725	875.435	2	875.436	-0.0008	294	301	0	3.28	1.1	R	HSHPSVGR	Q					File28720 Spectrum17 scans: 269
1	1	O14746|TERT_HUMAN	Telomerase reverse transcriptase OS=Homo sapiens GN=TERT PE=1 SV=1	29385	128599	1948	1361	85	58	23533	1	1	1	438.725	875.435	2	875.436	-0.0008	294	301	0	10.89	0.88	R	HSHPSVGR	Q					File28738 Spectrum36 scans: 279
1	1	O14746|TERT_HUMAN	Telomerase reverse transcriptase OS=Homo sapiens GN=TERT PE=1 SV=1	29385	128599	1948	1361	85	58	23534	1	1	1	438.725	875.436	2	875.436	-0.0007	294	301	0	17.6	0.18	R	HSHPSVGR	Q					File28706 Spectrum19 scans: 223
1	1	O14746|TERT_HUMAN	Telomerase reverse transcriptase OS=Homo sapiens GN=TERT PE=1 SV=1	29385	128599	1948	1361	85	58	23535	5	1	1	438.725	875.436	2	875.436	-0.0007	294	301	0	5.66	1.9	R	HSHPSVGR	Q					File28673 Spectrum20 scans: 219
1	1	O14746|TERT_HUMAN	Telomerase reverse transcriptase OS=Homo sapiens GN=TERT PE=1 SV=1	29385	128599	1948	1361	85	58	23536	2	1	1	438.725	875.436	2	875.436	-0.0006	294	301	0	14.22	0.41	R	HSHPSVGR	Q					File28771 Spectrum23 scans: 226
1	1	O14746|TERT_HUMAN	Telomerase reverse transcriptase OS=Homo sapiens GN=TERT PE=1 SV=1	29385	128599	1948	1361	85	58	23537	1	1	1	438.725	875.436	2	875.436	-0.0006	294	301	0	11.04	0.13	R	HSHPSVGR	Q					File28748 Spectrum19 scans: 221
1	1	O14746|TERT_HUMAN	Telomerase reverse transcriptase OS=Homo sapiens GN=TERT PE=1 SV=1	29385	128599	1948	1361	85	58	23538	1	1	1	438.725	875.436	2	875.436	-0.0006	294	301	0	11.62	0.19	R	HSHPSVGR	Q					File28771 Spectrum38 scans: 287
1	1	O14746|TERT_HUMAN	Telomerase reverse transcriptase OS=Homo sapiens GN=TERT PE=1 SV=1	29385	128599	1948	1361	85	58	23539	1	1	1	438.725	875.436	2	875.436	-0.0006	294	301	0	11.6	0.32	R	HSHPSVGR	Q					File28837 Spectrum29 scans: 242
1	1	O14746|TERT_HUMAN	Telomerase reverse transcriptase OS=Homo sapiens GN=TERT PE=1 SV=1	29385	128599	1948	1361	85	58	23540	1	1	1	438.725	875.436	2	875.436	-0.0005	294	301	0	36.68	0.0023	R	HSHPSVGR	Q					File28684 Spectrum24 scans: 222
1	1	O14746|TERT_HUMAN	Telomerase reverse transcriptase OS=Homo sapiens GN=TERT PE=1 SV=1	29385	128599	1948	1361	85	58	23541	1	1	1	438.725	875.436	2	875.436	-0.0005	294	301	0	16.98	0.22	R	HSHPSVGR	Q					File28726 Spectrum25 scans: 270
1	1	O14746|TERT_HUMAN	Telomerase reverse transcriptase OS=Homo sapiens GN=TERT PE=1 SV=1	29385	128599	1948	1361	85	58	23542	1	1	1	438.725	875.436	2	875.436	-0.0005	294	301	0	6.98	0.29	R	HSHPSVGR	Q					File28667 Spectrum25 scans: 224
1	1	O14746|TERT_HUMAN	Telomerase reverse transcriptase OS=Homo sapiens GN=TERT PE=1 SV=1	29385	128599	1948	1361	85	58	23543	2	1	1	438.725	875.436	2	875.436	-0.0005	294	301	0	9.58	1.2	R	HSHPSVGR	Q					File28702 Spectrum20 scans: 214
1	1	O14746|TERT_HUMAN	Telomerase reverse transcriptase OS=Homo sapiens GN=TERT PE=1 SV=1	29385	128599	1948	1361	85	58	23544	1	1	1	438.725	875.436	2	875.436	-0.0005	294	301	0	7.34	0.51	R	HSHPSVGR	Q					File28663 Spectrum163 scans: 453
1	1	O14746|TERT_HUMAN	Telomerase reverse transcriptase OS=Homo sapiens GN=TERT PE=1 SV=1	29385	128599	1948	1361	85	58	23545	1	1	1	438.725	875.436	2	875.436	-0.0004	294	301	0	14.94	0.34	R	HSHPSVGR	Q					File28661 Spectrum25 scans: 223
1	1	O14746|TERT_HUMAN	Telomerase reverse transcriptase OS=Homo sapiens GN=TERT PE=1 SV=1	29385	128599	1948	1361	85	58	23546	1	1	1	438.725	875.436	2	875.436	-0.0004	294	301	0	10.38	0.2	R	HSHPSVGR	Q					File28678 Spectrum27 scans: 228
1	1	O14746|TERT_HUMAN	Telomerase reverse transcriptase OS=Homo sapiens GN=TERT PE=1 SV=1	29385	128599	1948	1361	85	58	23547	1	1	1	438.725	875.436	2	875.436	-0.0003	294	301	0	12.92	0.45	R	HSHPSVGR	Q					File28682 Spectrum13 scans: 258
1	1	O14746|TERT_HUMAN	Telomerase reverse transcriptase OS=Homo sapiens GN=TERT PE=1 SV=1	29385	128599	1948	1361	85	58	23548	1	1	1	438.725	875.436	2	875.436	-0.0003	294	301	0	7.71	0.23	R	HSHPSVGR	Q					File28726 Spectrum16 scans: 215
1	1	O14746|TERT_HUMAN	Telomerase reverse transcriptase OS=Homo sapiens GN=TERT PE=1 SV=1	29385	128599	1948	1361	85	58	23549	1	1	1	438.725	875.436	2	875.436	-0.0003	294	301	0	10.49	0.24	R	HSHPSVGR	Q					File28671 Spectrum21 scans: 220
1	1	O14746|TERT_HUMAN	Telomerase reverse transcriptase OS=Homo sapiens GN=TERT PE=1 SV=1	29385	128599	1948	1361	85	58	23550	1	1	1	438.725	875.436	2	875.436	-0.0003	294	301	0	11.04	0.54	R	HSHPSVGR	Q					File28669 Spectrum26 scans: 227
1	1	O14746|TERT_HUMAN	Telomerase reverse transcriptase OS=Homo sapiens GN=TERT PE=1 SV=1	29385	128599	1948	1361	85	58	23551	1	1	1	438.725	875.436	2	875.436	-0.0003	294	301	0	17.02	0.064	R	HSHPSVGR	Q					File28815 Spectrum47 scans: 295
1	1	O14746|TERT_HUMAN	Telomerase reverse transcriptase OS=Homo sapiens GN=TERT PE=1 SV=1	29385	128599	1948	1361	85	58	23552	1	1	1	438.725	875.436	2	875.436	-0.0003	294	301	0	22.03	0.067	R	HSHPSVGR	Q					File28661 Spectrum39 scans: 281
1	1	O14746|TERT_HUMAN	Telomerase reverse transcriptase OS=Homo sapiens GN=TERT PE=1 SV=1	29385	128599	1948	1361	85	58	23553	1	1	1	438.725	875.436	2	875.436	-0.0002	294	301	0	9.11	0.51	R	HSHPSVGR	Q					File28675 Spectrum25 scans: 222
1	1	O14746|TERT_HUMAN	Telomerase reverse transcriptase OS=Homo sapiens GN=TERT PE=1 SV=1	29385	128599	1948	1361	85	58	23554	1	1	1	438.725	875.436	2	875.436	-0.0002	294	301	0	11.49	0.37	R	HSHPSVGR	Q					File28659 Spectrum10 scans: 255
1	1	O14746|TERT_HUMAN	Telomerase reverse transcriptase OS=Homo sapiens GN=TERT PE=1 SV=1	29385	128599	1948	1361	85	58	23555	1	1	1	438.725	875.436	2	875.436	-0.0002	294	301	0	12.57	0.56	R	HSHPSVGR	Q					File28696 Spectrum21 scans: 213
1	1	O14746|TERT_HUMAN	Telomerase reverse transcriptase OS=Homo sapiens GN=TERT PE=1 SV=1	29385	128599	1948	1361	85	58	23556	1	1	1	438.725	875.436	2	875.436	-0.0001	294	301	0	13.07	0.53	R	HSHPSVGR	Q					File28698 Spectrum20 scans: 216
1	1	O14746|TERT_HUMAN	Telomerase reverse transcriptase OS=Homo sapiens GN=TERT PE=1 SV=1	29385	128599	1948	1361	85	58	23558	4	1	1	438.725	875.436	2	875.436	-0.0001	294	301	0	1.35	1.5	R	HSHPSVGR	Q					File28708 Spectrum15 scans: 216
1	1	O14746|TERT_HUMAN	Telomerase reverse transcriptase OS=Homo sapiens GN=TERT PE=1 SV=1	29385	128599	1948	1361	85	58	23559	1	1	1	438.725	875.436	2	875.436	-0.0001	294	301	0	18.97	0.14	R	HSHPSVGR	Q					File28748 Spectrum28 scans: 274
1	1	O14746|TERT_HUMAN	Telomerase reverse transcriptase OS=Homo sapiens GN=TERT PE=1 SV=1	29385	128599	1948	1361	85	58	23560	1	1	1	438.725	875.436	2	875.436	-0.0001	294	301	0	10.04	0.23	R	HSHPSVGR	Q					File28680 Spectrum18 scans: 213
1	1	O14746|TERT_HUMAN	Telomerase reverse transcriptase OS=Homo sapiens GN=TERT PE=1 SV=1	29385	128599	1948	1361	85	58	23561	1	1	1	438.725	875.436	2	875.436	-0.0001	294	301	0	19.65	0.12	R	HSHPSVGR	Q					File28669 Spectrum40 scans: 283
1	1	O14746|TERT_HUMAN	Telomerase reverse transcriptase OS=Homo sapiens GN=TERT PE=1 SV=1	29385	128599	1948	1361	85	58	23562	1	1	1	438.725	875.436	2	875.436	-0.0001	294	301	0	26.36	0.025	R	HSHPSVGR	Q					File28665 Spectrum56 scans: 299
1	1	O14746|TERT_HUMAN	Telomerase reverse transcriptase OS=Homo sapiens GN=TERT PE=1 SV=1	29385	128599	1948	1361	85	58	23563	1	1	1	438.725	875.436	2	875.436	-0.0001	294	301	0	11.41	0.18	R	HSHPSVGR	Q					File28700 Spectrum19 scans: 223
1	1	O14746|TERT_HUMAN	Telomerase reverse transcriptase OS=Homo sapiens GN=TERT PE=1 SV=1	29385	128599	1948	1361	85	58	23564	1	1	1	438.725	875.436	2	875.436	0	294	301	0	12.2	0.46	R	HSHPSVGR	Q					File28671 Spectrum34 scans: 279
1	1	O14746|TERT_HUMAN	Telomerase reverse transcriptase OS=Homo sapiens GN=TERT PE=1 SV=1	29385	128599	1948	1361	85	58	23565	1	1	1	438.725	875.436	2	875.436	0	294	301	0	9.6	0.95	R	HSHPSVGR	Q					File28688 Spectrum18 scans: 216
1	1	O14746|TERT_HUMAN	Telomerase reverse transcriptase OS=Homo sapiens GN=TERT PE=1 SV=1	29385	128599	1948	1361	85	58	23566	1	1	1	438.725	875.436	2	875.436	0	294	301	0	7.97	0.74	R	HSHPSVGR	Q					File28793 Spectrum27 scans: 263
1	1	O14746|TERT_HUMAN	Telomerase reverse transcriptase OS=Homo sapiens GN=TERT PE=1 SV=1	29385	128599	1948	1361	85	58	23567	1	1	1	438.725	875.436	2	875.436	0	294	301	0	21.63	0.074	R	HSHPSVGR	Q					File28667 Spectrum30 scans: 271
1	1	O14746|TERT_HUMAN	Telomerase reverse transcriptase OS=Homo sapiens GN=TERT PE=1 SV=1	29385	128599	1948	1361	85	58	23568	1	1	1	438.725	875.436	2	875.436	0.0001	294	301	0	27.11	0.021	R	HSHPSVGR	Q					File28663 Spectrum53 scans: 298
1	1	O14746|TERT_HUMAN	Telomerase reverse transcriptase OS=Homo sapiens GN=TERT PE=1 SV=1	29385	128599	1948	1361	85	58	23569	1	1	1	438.726	875.437	2	875.436	0.0004	294	301	0	19.48	0.12	R	HSHPSVGR	Q					File28710 Spectrum8 scans: 204
1	1	O14746|TERT_HUMAN	Telomerase reverse transcriptase OS=Homo sapiens GN=TERT PE=1 SV=1	29385	128599	1948	1361	85	58	23570	1	1	1	438.726	875.437	2	875.436	0.0004	294	301	0	20.32	0.1	R	HSHPSVGR	Q					File28665 Spectrum33 scans: 234
1	1	O14746|TERT_HUMAN	Telomerase reverse transcriptase OS=Homo sapiens GN=TERT PE=1 SV=1	29385	128599	1948	1361	85	58	23571	1	1	1	438.726	875.437	2	875.436	0.0004	294	301	0	17.95	0.13	R	HSHPSVGR	Q					File28690 Spectrum16 scans: 206
1	1	O14746|TERT_HUMAN	Telomerase reverse transcriptase OS=Homo sapiens GN=TERT PE=1 SV=1	29385	128599	1948	1361	85	58	26236	1	1	1	447.745	893.475	2	893.476	-0.0007	1028	1034	0	34.81	0.003	K	NPTFFLR	V					File28684 Spectrum1713 scans: 2428
1	1	O14746|TERT_HUMAN	Telomerase reverse transcriptase OS=Homo sapiens GN=TERT PE=1 SV=1	29385	128599	1948	1361	85	58	26237	1	1	1	447.745	893.475	2	893.476	-0.0007	1028	1034	0	22.09	0.056	K	NPTFFLR	V					File28696 Spectrum1746 scans: 2458
1	1	O14746|TERT_HUMAN	Telomerase reverse transcriptase OS=Homo sapiens GN=TERT PE=1 SV=1	29385	128599	1948	1361	85	58	26238	1	1	1	447.745	893.476	2	893.476	-0.0004	1028	1034	0	29.42	0.01	K	NPTFFLR	V					File28690 Spectrum1554 scans: 2309
1	1	O14746|TERT_HUMAN	Telomerase reverse transcriptase OS=Homo sapiens GN=TERT PE=1 SV=1	29385	128599	1948	1361	85	58	26239	1	1	1	447.745	893.476	2	893.476	-0.0004	1028	1034	0	40.81	0.00075	K	NPTFFLR	V					File28680 Spectrum1709 scans: 2420
1	1	O14746|TERT_HUMAN	Telomerase reverse transcriptase OS=Homo sapiens GN=TERT PE=1 SV=1	29385	128599	1948	1361	85	58	26240	1	1	1	447.745	893.476	2	893.476	-0.0004	1028	1034	0	25.75	0.024	K	NPTFFLR	V					File28682 Spectrum1059 scans: 1922
1	1	O14746|TERT_HUMAN	Telomerase reverse transcriptase OS=Homo sapiens GN=TERT PE=1 SV=1	29385	128599	1948	1361	85	58	26241	1	1	1	447.745	893.476	2	893.476	-0.0004	1028	1034	0	28.97	0.011	K	NPTFFLR	V					File28671 Spectrum1736 scans: 2437
1	1	O14746|TERT_HUMAN	Telomerase reverse transcriptase OS=Homo sapiens GN=TERT PE=1 SV=1	29385	128599	1948	1361	85	58	26242	1	1	1	447.745	893.476	2	893.476	-0.0003	1028	1034	0	29.65	0.0098	K	NPTFFLR	V					File28678 Spectrum1791 scans: 2479
1	1	O14746|TERT_HUMAN	Telomerase reverse transcriptase OS=Homo sapiens GN=TERT PE=1 SV=1	29385	128599	1948	1361	85	58	26243	1	1	1	447.745	893.476	2	893.476	-0.0002	1028	1034	0	34.06	0.0036	K	NPTFFLR	V					File28673 Spectrum1710 scans: 2415
1	1	O14746|TERT_HUMAN	Telomerase reverse transcriptase OS=Homo sapiens GN=TERT PE=1 SV=1	29385	128599	1948	1361	85	58	26244	1	1	1	447.745	893.476	2	893.476	-0.0002	1028	1034	0	25.18	0.027	K	NPTFFLR	V					File28793 Spectrum1646 scans: 2377
1	1	O14746|TERT_HUMAN	Telomerase reverse transcriptase OS=Homo sapiens GN=TERT PE=1 SV=1	29385	128599	1948	1361	85	58	26245	1	1	1	447.745	893.476	2	893.476	-0.0001	1028	1034	0	19.95	0.035	K	NPTFFLR	V					File28748 Spectrum1632 scans: 2356
1	1	O14746|TERT_HUMAN	Telomerase reverse transcriptase OS=Homo sapiens GN=TERT PE=1 SV=1	29385	128599	1948	1361	85	58	26246	1	1	1	447.745	893.476	2	893.476	-0.0001	1028	1034	0	32.09	0.0051	K	NPTFFLR	V					File28771 Spectrum1720 scans: 2435
1	1	O14746|TERT_HUMAN	Telomerase reverse transcriptase OS=Homo sapiens GN=TERT PE=1 SV=1	29385	128599	1948	1361	85	58	26247	1	1	1	447.745	893.476	2	893.476	-0.0001	1028	1034	0	13.67	0.24	K	NPTFFLR	V					File28675 Spectrum1757 scans: 2453
1	1	O14746|TERT_HUMAN	Telomerase reverse transcriptase OS=Homo sapiens GN=TERT PE=1 SV=1	29385	128599	1948	1361	85	58	26248	1	1	1	447.745	893.476	2	893.476	0	1028	1034	0	30.46	0.0094	K	NPTFFLR	V					File28661 Spectrum1824 scans: 2501
1	1	O14746|TERT_HUMAN	Telomerase reverse transcriptase OS=Homo sapiens GN=TERT PE=1 SV=1	29385	128599	1948	1361	85	58	26249	1	1	1	447.745	893.476	2	893.476	0	1028	1034	0	27.37	0.019	K	NPTFFLR	V					File28704 Spectrum1255 scans: 2078
1	1	O14746|TERT_HUMAN	Telomerase reverse transcriptase OS=Homo sapiens GN=TERT PE=1 SV=1	29385	128599	1948	1361	85	58	26250	1	1	1	447.745	893.476	2	893.476	0	1028	1034	0	33.53	0.0046	K	NPTFFLR	V					File28665 Spectrum1879 scans: 2557
1	1	O14746|TERT_HUMAN	Telomerase reverse transcriptase OS=Homo sapiens GN=TERT PE=1 SV=1	29385	128599	1948	1361	85	58	26251	1	1	1	447.745	893.476	2	893.476	0.0001	1028	1034	0	25.97	0.025	K	NPTFFLR	V					File28669 Spectrum1730 scans: 2427
1	1	O14746|TERT_HUMAN	Telomerase reverse transcriptase OS=Homo sapiens GN=TERT PE=1 SV=1	29385	128599	1948	1361	85	58	26252	1	1	1	447.745	893.476	2	893.476	0.0001	1028	1034	0	24.06	0.041	K	NPTFFLR	V					File28815 Spectrum1756 scans: 2461
1	1	O14746|TERT_HUMAN	Telomerase reverse transcriptase OS=Homo sapiens GN=TERT PE=1 SV=1	29385	128599	1948	1361	85	58	26253	1	1	1	447.745	893.476	2	893.476	0.0002	1028	1034	0	24.54	0.037	K	NPTFFLR	V					File28659 Spectrum1094 scans: 1940
1	1	O14746|TERT_HUMAN	Telomerase reverse transcriptase OS=Homo sapiens GN=TERT PE=1 SV=1	29385	128599	1948	1361	85	58	26254	1	1	1	447.745	893.476	2	893.476	0.0002	1028	1034	0	30.27	0.0098	K	NPTFFLR	V					File28663 Spectrum1850 scans: 2538
1	1	O14746|TERT_HUMAN	Telomerase reverse transcriptase OS=Homo sapiens GN=TERT PE=1 SV=1	29385	128599	1948	1361	85	58	26255	1	1	1	447.745	893.476	2	893.476	0.0002	1028	1034	0	34.34	0.0038	K	NPTFFLR	V					File28726 Spectrum1421 scans: 2199
1	1	O14746|TERT_HUMAN	Telomerase reverse transcriptase OS=Homo sapiens GN=TERT PE=1 SV=1	29385	128599	1948	1361	85	58	26256	1	1	1	447.745	893.476	2	893.476	0.0003	1028	1034	0	43.45	0.00047	K	NPTFFLR	V					File28692 Spectrum1550 scans: 2316
1	1	O14746|TERT_HUMAN	Telomerase reverse transcriptase OS=Homo sapiens GN=TERT PE=1 SV=1	29385	128599	1948	1361	85	58	26257	1	1	1	447.745	893.476	2	893.476	0.0003	1028	1034	0	30.63	0.009	K	NPTFFLR	V					File28667 Spectrum1798 scans: 2482
1	1	O14746|TERT_HUMAN	Telomerase reverse transcriptase OS=Homo sapiens GN=TERT PE=1 SV=1	29385	128599	1948	1361	85	58	26258	1	1	1	447.745	893.476	2	893.476	0.0004	1028	1034	0	32.17	0.0063	K	NPTFFLR	V					File28837 Spectrum1856 scans: 2535
1	1	O14746|TERT_HUMAN	Telomerase reverse transcriptase OS=Homo sapiens GN=TERT PE=1 SV=1	29385	128599	1948	1361	85	58	26259	1	1	1	447.745	893.476	2	893.476	0.0005	1028	1034	0	31.07	0.0081	K	NPTFFLR	V					File28694 Spectrum1573 scans: 2342
1	1	O14746|TERT_HUMAN	Telomerase reverse transcriptase OS=Homo sapiens GN=TERT PE=1 SV=1	29385	128599	1948	1361	85	58	26695	1	1	1	449.303	896.591	2	896.592	-0.0013	447	453	1	36.79	0.00021	R	RLVQLLR	Q					File28663 Spectrum1203 scans: 1758
1	1	O14746|TERT_HUMAN	Telomerase reverse transcriptase OS=Homo sapiens GN=TERT PE=1 SV=1	29385	128599	1948	1361	85	58	28180	1	1	1	452.745	903.476	2	903.477	-0.0016	1098	1105	0	26.45	0.021	R	TAQTQLSR	K					File28720 Spectrum108 scans: 426
1	1	O14746|TERT_HUMAN	Telomerase reverse transcriptase OS=Homo sapiens GN=TERT PE=1 SV=1	29385	128599	1948	1361	85	58	28181	1	1	1	452.745	903.476	2	903.477	-0.0013	1098	1105	0	38	0.0018	R	TAQTQLSR	K					File28678 Spectrum199 scans: 499
1	1	O14746|TERT_HUMAN	Telomerase reverse transcriptase OS=Homo sapiens GN=TERT PE=1 SV=1	29385	128599	1948	1361	85	58	28182	2	1	1	452.745	903.476	2	903.477	-0.0012	1098	1105	0	0.87	1	R	TAQTQLSR	K					File28734 Spectrum139 scans: 442
1	1	O14746|TERT_HUMAN	Telomerase reverse transcriptase OS=Homo sapiens GN=TERT PE=1 SV=1	29385	128599	1948	1361	85	58	28183	1	1	1	452.745	903.476	2	903.477	-0.0009	1098	1105	0	23.38	0.023	R	TAQTQLSR	K					File28710 Spectrum102 scans: 415
1	1	O14746|TERT_HUMAN	Telomerase reverse transcriptase OS=Homo sapiens GN=TERT PE=1 SV=1	29385	128599	1948	1361	85	58	28184	1	1	1	452.745	903.476	2	903.477	-0.0009	1098	1105	0	29.34	0.013	R	TAQTQLSR	K					File28706 Spectrum130 scans: 447
1	1	O14746|TERT_HUMAN	Telomerase reverse transcriptase OS=Homo sapiens GN=TERT PE=1 SV=1	29385	128599	1948	1361	85	58	28185	1	1	1	452.745	903.476	2	903.477	-0.0009	1098	1105	0	41.7	0.00076	R	TAQTQLSR	K					File28684 Spectrum179 scans: 489
1	1	O14746|TERT_HUMAN	Telomerase reverse transcriptase OS=Homo sapiens GN=TERT PE=1 SV=1	29385	128599	1948	1361	85	58	28186	1	1	1	452.745	903.476	2	903.477	-0.0009	1098	1105	0	42.65	0.00061	R	TAQTQLSR	K					File28771 Spectrum160 scans: 481
1	1	O14746|TERT_HUMAN	Telomerase reverse transcriptase OS=Homo sapiens GN=TERT PE=1 SV=1	29385	128599	1948	1361	85	58	28187	1	1	1	452.745	903.476	2	903.477	-0.0009	1098	1105	0	18.06	0.096	R	TAQTQLSR	K					File28708 Spectrum123 scans: 436
1	1	O14746|TERT_HUMAN	Telomerase reverse transcriptase OS=Homo sapiens GN=TERT PE=1 SV=1	29385	128599	1948	1361	85	58	28188	1	1	1	452.745	903.476	2	903.477	-0.0009	1098	1105	0	48.39	0.00016	R	TAQTQLSR	K					File28738 Spectrum190 scans: 504
1	1	O14746|TERT_HUMAN	Telomerase reverse transcriptase OS=Homo sapiens GN=TERT PE=1 SV=1	29385	128599	1948	1361	85	58	28189	1	1	1	452.745	903.476	2	903.477	-0.0009	1098	1105	0	39.84	0.0011	R	TAQTQLSR	K					File28675 Spectrum194 scans: 497
1	1	O14746|TERT_HUMAN	Telomerase reverse transcriptase OS=Homo sapiens GN=TERT PE=1 SV=1	29385	128599	1948	1361	85	58	28190	1	1	1	452.746	903.477	2	903.477	-0.0008	1098	1105	0	33.31	0.005	R	TAQTQLSR	K					File28669 Spectrum177 scans: 482
1	1	O14746|TERT_HUMAN	Telomerase reverse transcriptase OS=Homo sapiens GN=TERT PE=1 SV=1	29385	128599	1948	1361	85	58	28191	1	1	1	452.746	903.477	2	903.477	-0.0007	1098	1105	0	31.12	0.0083	R	TAQTQLSR	K					File28686 Spectrum150 scans: 460
1	1	O14746|TERT_HUMAN	Telomerase reverse transcriptase OS=Homo sapiens GN=TERT PE=1 SV=1	29385	128599	1948	1361	85	58	28192	1	1	1	452.746	903.477	2	903.477	-0.0007	1098	1105	0	37.29	0.002	R	TAQTQLSR	K					File28700 Spectrum124 scans: 454
1	1	O14746|TERT_HUMAN	Telomerase reverse transcriptase OS=Homo sapiens GN=TERT PE=1 SV=1	29385	128599	1948	1361	85	58	28193	1	1	1	452.746	903.477	2	903.477	-0.0005	1098	1105	0	31.71	0.0073	R	TAQTQLSR	K					File28716 Spectrum134 scans: 443
1	1	O14746|TERT_HUMAN	Telomerase reverse transcriptase OS=Homo sapiens GN=TERT PE=1 SV=1	29385	128599	1948	1361	85	58	28194	1	1	1	452.746	903.477	2	903.477	-0.0005	1098	1105	0	14.68	0.1	R	TAQTQLSR	K					File28698 Spectrum145 scans: 459
1	1	O14746|TERT_HUMAN	Telomerase reverse transcriptase OS=Homo sapiens GN=TERT PE=1 SV=1	29385	128599	1948	1361	85	58	28195	1	1	1	452.746	903.477	2	903.477	-0.0005	1098	1105	0	33.49	0.0048	R	TAQTQLSR	K					File28673 Spectrum171 scans: 477
1	1	O14746|TERT_HUMAN	Telomerase reverse transcriptase OS=Homo sapiens GN=TERT PE=1 SV=1	29385	128599	1948	1361	85	58	28196	1	1	1	452.746	903.477	2	903.477	-0.0005	1098	1105	0	37.47	0.0019	R	TAQTQLSR	K					File28680 Spectrum174 scans: 484
1	1	O14746|TERT_HUMAN	Telomerase reverse transcriptase OS=Homo sapiens GN=TERT PE=1 SV=1	29385	128599	1948	1361	85	58	28197	1	1	1	452.746	903.477	2	903.477	-0.0005	1098	1105	0	47.34	0.0002	R	TAQTQLSR	K					File28837 Spectrum226 scans: 529
1	1	O14746|TERT_HUMAN	Telomerase reverse transcriptase OS=Homo sapiens GN=TERT PE=1 SV=1	29385	128599	1948	1361	85	58	28198	1	1	1	452.746	903.477	2	903.477	-0.0005	1098	1105	0	48.47	0.00015	R	TAQTQLSR	K					File28663 Spectrum219 scans: 524
1	1	O14746|TERT_HUMAN	Telomerase reverse transcriptase OS=Homo sapiens GN=TERT PE=1 SV=1	29385	128599	1948	1361	85	58	28199	1	1	1	452.746	903.477	2	903.477	-0.0005	1098	1105	0	30.71	0.0092	R	TAQTQLSR	K					File28671 Spectrum170 scans: 479
1	1	O14746|TERT_HUMAN	Telomerase reverse transcriptase OS=Homo sapiens GN=TERT PE=1 SV=1	29385	128599	1948	1361	85	58	28200	1	1	1	452.746	903.477	2	903.477	-0.0005	1098	1105	0	40.89	0.00088	R	TAQTQLSR	K					File28702 Spectrum138 scans: 452
1	1	O14746|TERT_HUMAN	Telomerase reverse transcriptase OS=Homo sapiens GN=TERT PE=1 SV=1	29385	128599	1948	1361	85	58	28201	1	1	1	452.746	903.477	2	903.477	-0.0005	1098	1105	0	37.48	0.0019	R	TAQTQLSR	K					File28682 Spectrum59 scans: 386
1	1	O14746|TERT_HUMAN	Telomerase reverse transcriptase OS=Homo sapiens GN=TERT PE=1 SV=1	29385	128599	1948	1361	85	58	28202	1	1	1	452.746	903.477	2	903.477	-0.0005	1098	1105	0	9.52	0.44	R	TAQTQLSR	K					File28732 Spectrum149 scans: 472
1	1	O14746|TERT_HUMAN	Telomerase reverse transcriptase OS=Homo sapiens GN=TERT PE=1 SV=1	29385	128599	1948	1361	85	58	28203	1	1	1	452.746	903.477	2	903.477	-0.0005	1098	1105	0	43.78	0.00045	R	TAQTQLSR	K					File28690 Spectrum139 scans: 446
1	1	O14746|TERT_HUMAN	Telomerase reverse transcriptase OS=Homo sapiens GN=TERT PE=1 SV=1	29385	128599	1948	1361	85	58	28204	1	1	1	452.746	903.477	2	903.477	-0.0004	1098	1105	0	28.37	0.013	R	TAQTQLSR	K					File28714 Spectrum110 scans: 418
1	1	O14746|TERT_HUMAN	Telomerase reverse transcriptase OS=Homo sapiens GN=TERT PE=1 SV=1	29385	128599	1948	1361	85	58	28205	1	1	1	452.746	903.477	2	903.477	-0.0004	1098	1105	0	38.21	0.0016	R	TAQTQLSR	K					File28726 Spectrum92 scans: 412
1	1	O14746|TERT_HUMAN	Telomerase reverse transcriptase OS=Homo sapiens GN=TERT PE=1 SV=1	29385	128599	1948	1361	85	58	28206	1	1	1	452.746	903.477	2	903.477	-0.0004	1098	1105	0	20.51	0.049	R	TAQTQLSR	K					File28728 Spectrum155 scans: 468
1	1	O14746|TERT_HUMAN	Telomerase reverse transcriptase OS=Homo sapiens GN=TERT PE=1 SV=1	29385	128599	1948	1361	85	58	28207	1	1	1	452.746	903.477	2	903.477	-0.0004	1098	1105	0	46.09	0.00027	R	TAQTQLSR	K					File28704 Spectrum84 scans: 407
1	1	O14746|TERT_HUMAN	Telomerase reverse transcriptase OS=Homo sapiens GN=TERT PE=1 SV=1	29385	128599	1948	1361	85	58	28208	1	1	1	452.746	903.477	2	903.477	-0.0004	1098	1105	0	65.88	2.8e-06	R	TAQTQLSR	K					File28659 Spectrum56 scans: 380
1	1	O14746|TERT_HUMAN	Telomerase reverse transcriptase OS=Homo sapiens GN=TERT PE=1 SV=1	29385	128599	1948	1361	85	58	28209	1	1	1	452.746	903.477	2	903.477	-0.0004	1098	1105	0	50.76	9.1e-05	R	TAQTQLSR	K					File28661 Spectrum215 scans: 518
1	1	O14746|TERT_HUMAN	Telomerase reverse transcriptase OS=Homo sapiens GN=TERT PE=1 SV=1	29385	128599	1948	1361	85	58	28210	1	1	1	452.746	903.477	2	903.477	-0.0004	1098	1105	0	45.69	0.00029	R	TAQTQLSR	K					File28663 Spectrum344 scans: 687
1	1	O14746|TERT_HUMAN	Telomerase reverse transcriptase OS=Homo sapiens GN=TERT PE=1 SV=1	29385	128599	1948	1361	85	58	28211	1	1	1	452.746	903.477	2	903.477	-0.0003	1098	1105	0	43.97	0.00043	R	TAQTQLSR	K					File28667 Spectrum190 scans: 494
1	1	O14746|TERT_HUMAN	Telomerase reverse transcriptase OS=Homo sapiens GN=TERT PE=1 SV=1	29385	128599	1948	1361	85	58	28212	1	1	1	452.746	903.477	2	903.477	-0.0003	1098	1105	0	46.96	0.00022	R	TAQTQLSR	K					File28748 Spectrum137 scans: 456
1	1	O14746|TERT_HUMAN	Telomerase reverse transcriptase OS=Homo sapiens GN=TERT PE=1 SV=1	29385	128599	1948	1361	85	58	28213	1	1	1	452.746	903.477	2	903.477	-0.0002	1098	1105	0	19.89	0.045	R	TAQTQLSR	K					File28718 Spectrum115 scans: 439
1	1	O14746|TERT_HUMAN	Telomerase reverse transcriptase OS=Homo sapiens GN=TERT PE=1 SV=1	29385	128599	1948	1361	85	58	28214	1	1	1	452.746	903.477	2	903.477	-0.0002	1098	1105	0	29.57	0.012	R	TAQTQLSR	K					File28688 Spectrum146 scans: 458
1	1	O14746|TERT_HUMAN	Telomerase reverse transcriptase OS=Homo sapiens GN=TERT PE=1 SV=1	29385	128599	1948	1361	85	58	28215	1	1	1	452.746	903.477	2	903.477	-0.0002	1098	1105	0	54.17	4.1e-05	R	TAQTQLSR	K					File28692 Spectrum147 scans: 456
1	1	O14746|TERT_HUMAN	Telomerase reverse transcriptase OS=Homo sapiens GN=TERT PE=1 SV=1	29385	128599	1948	1361	85	58	28216	1	1	1	452.746	903.477	2	903.477	-0.0002	1098	1105	0	44.22	0.00041	R	TAQTQLSR	K					File28793 Spectrum147 scans: 460
1	1	O14746|TERT_HUMAN	Telomerase reverse transcriptase OS=Homo sapiens GN=TERT PE=1 SV=1	29385	128599	1948	1361	85	58	28217	1	1	1	452.746	903.477	2	903.477	-0.0002	1098	1105	0	33.32	0.005	R	TAQTQLSR	K					File28696 Spectrum191 scans: 497
1	1	O14746|TERT_HUMAN	Telomerase reverse transcriptase OS=Homo sapiens GN=TERT PE=1 SV=1	29385	128599	1948	1361	85	58	28218	1	1	1	452.746	903.477	2	903.477	-0.0002	1098	1105	0	45.96	0.00027	R	TAQTQLSR	K					File28815 Spectrum189 scans: 502
1	1	O14746|TERT_HUMAN	Telomerase reverse transcriptase OS=Homo sapiens GN=TERT PE=1 SV=1	29385	128599	1948	1361	85	58	28219	1	1	1	452.746	903.477	2	903.477	-0.0002	1098	1105	0	45.71	0.00029	R	TAQTQLSR	K					File28665 Spectrum237 scans: 535
1	1	O14746|TERT_HUMAN	Telomerase reverse transcriptase OS=Homo sapiens GN=TERT PE=1 SV=1	29385	128599	1948	1361	85	58	28220	1	1	1	452.746	903.477	2	903.477	-0.0001	1098	1105	0	21.18	0.082	R	TAQTQLSR	K					File28663 Spectrum510 scans: 889
1	1	O14746|TERT_HUMAN	Telomerase reverse transcriptase OS=Homo sapiens GN=TERT PE=1 SV=1	29385	128599	1948	1361	85	58	28221	1	1	1	452.746	903.477	2	903.477	0	1098	1105	0	23.75	0.034	R	TAQTQLSR	K					File28712 Spectrum130 scans: 444
1	1	O14746|TERT_HUMAN	Telomerase reverse transcriptase OS=Homo sapiens GN=TERT PE=1 SV=1	29385	128599	1948	1361	85	58	28222	1	1	1	452.746	903.477	2	903.477	0	1098	1105	0	25.07	0.024	R	TAQTQLSR	K					File28730 Spectrum148 scans: 443
1	1	O14746|TERT_HUMAN	Telomerase reverse transcriptase OS=Homo sapiens GN=TERT PE=1 SV=1	29385	128599	1948	1361	85	58	28223	1	1	1	452.746	903.477	2	903.477	0.0001	1098	1105	0	35.84	0.0028	R	TAQTQLSR	K					File28694 Spectrum176 scans: 488
1	1	O14746|TERT_HUMAN	Telomerase reverse transcriptase OS=Homo sapiens GN=TERT PE=1 SV=1	29385	128599	1948	1361	85	58	33416	3	1	1	466.734	931.453	2	931.461	-0.0082	600	607	0	3.18	1.1	R	ELSEAEVR	Q					File28734 Spectrum2652 scans: 3943
1	1	O14746|TERT_HUMAN	Telomerase reverse transcriptase OS=Homo sapiens GN=TERT PE=1 SV=1	29385	128599	1948	1361	85	58	33426	1	1	1	466.737	931.459	2	931.461	-0.0017	600	607	0	14.57	0.41	R	ELSEAEVR	Q					File28732 Spectrum353 scans: 803
1	1	O14746|TERT_HUMAN	Telomerase reverse transcriptase OS=Homo sapiens GN=TERT PE=1 SV=1	29385	128599	1948	1361	85	58	33427	1	1	1	466.737	931.46	2	931.461	-0.0015	600	607	0	19.27	0.14	R	ELSEAEVR	Q					File28728 Spectrum377 scans: 817
1	1	O14746|TERT_HUMAN	Telomerase reverse transcriptase OS=Homo sapiens GN=TERT PE=1 SV=1	29385	128599	1948	1361	85	58	33428	2	1	1	466.737	931.46	2	931.461	-0.0015	600	607	0	5.73	1.1	R	ELSEAEVR	Q					File28663 Spectrum3214 scans: 4205
1	1	O14746|TERT_HUMAN	Telomerase reverse transcriptase OS=Homo sapiens GN=TERT PE=1 SV=1	29385	128599	1948	1361	85	58	33431	2	1	1	466.737	931.46	2	931.461	-0.0014	600	607	0	2	1.1	R	ELSEAEVR	Q					File28663 Spectrum3044 scans: 3988
1	1	O14746|TERT_HUMAN	Telomerase reverse transcriptase OS=Homo sapiens GN=TERT PE=1 SV=1	29385	128599	1948	1361	85	58	33432	1	1	1	466.737	931.46	2	931.461	-0.0012	600	607	0	12.52	0.66	R	ELSEAEVR	Q					File28675 Spectrum567 scans: 977
1	1	O14746|TERT_HUMAN	Telomerase reverse transcriptase OS=Homo sapiens GN=TERT PE=1 SV=1	29385	128599	1948	1361	85	58	33435	1	1	1	466.737	931.46	2	931.461	-0.0011	600	607	0	3.29	0.59	R	ELSEAEVR	Q					File28663 Spectrum1145 scans: 1668
1	1	O14746|TERT_HUMAN	Telomerase reverse transcriptase OS=Homo sapiens GN=TERT PE=1 SV=1	29385	128599	1948	1361	85	58	33437	1	1	1	466.737	931.46	2	931.461	-0.0008	600	607	0	48	0.00019	R	ELSEAEVR	Q					File28793 Spectrum453 scans: 873
1	1	O14746|TERT_HUMAN	Telomerase reverse transcriptase OS=Homo sapiens GN=TERT PE=1 SV=1	29385	128599	1948	1361	85	58	33438	1	1	1	466.737	931.46	2	931.461	-0.0008	600	607	0	30.03	0.012	R	ELSEAEVR	Q					File28667 Spectrum544 scans: 936
1	1	O14746|TERT_HUMAN	Telomerase reverse transcriptase OS=Homo sapiens GN=TERT PE=1 SV=1	29385	128599	1948	1361	85	58	33440	1	1	1	466.737	931.46	2	931.461	-0.0007	600	607	0	27.13	0.023	R	ELSEAEVR	Q					File28690 Spectrum435 scans: 847
1	1	O14746|TERT_HUMAN	Telomerase reverse transcriptase OS=Homo sapiens GN=TERT PE=1 SV=1	29385	128599	1948	1361	85	58	33442	1	1	1	466.738	931.46	2	931.461	-0.0007	600	607	0	24.3	0.043	R	ELSEAEVR	Q					File28659 Spectrum211 scans: 660
1	1	O14746|TERT_HUMAN	Telomerase reverse transcriptase OS=Homo sapiens GN=TERT PE=1 SV=1	29385	128599	1948	1361	85	58	33443	1	1	1	466.738	931.46	2	931.461	-0.0006	600	607	0	32.32	0.0069	R	ELSEAEVR	Q					File28675 Spectrum516 scans: 916
1	1	O14746|TERT_HUMAN	Telomerase reverse transcriptase OS=Homo sapiens GN=TERT PE=1 SV=1	29385	128599	1948	1361	85	58	33444	2	1	1	466.738	931.46	2	931.461	-0.0006	600	607	0	11.5	0.83	R	ELSEAEVR	Q					File28671 Spectrum565 scans: 989
1	1	O14746|TERT_HUMAN	Telomerase reverse transcriptase OS=Homo sapiens GN=TERT PE=1 SV=1	29385	128599	1948	1361	85	58	33445	1	1	1	466.738	931.46	2	931.461	-0.0006	600	607	0	30.5	0.01	R	ELSEAEVR	Q					File28678 Spectrum580 scans: 983
1	1	O14746|TERT_HUMAN	Telomerase reverse transcriptase OS=Homo sapiens GN=TERT PE=1 SV=1	29385	128599	1948	1361	85	58	33446	1	1	1	466.738	931.46	2	931.461	-0.0006	600	607	0	17.91	0.19	R	ELSEAEVR	Q					File28738 Spectrum474 scans: 913
1	1	O14746|TERT_HUMAN	Telomerase reverse transcriptase OS=Homo sapiens GN=TERT PE=1 SV=1	29385	128599	1948	1361	85	58	33451	1	1	1	466.738	931.461	2	931.461	-0.0005	600	607	0	32.17	0.0063	R	ELSEAEVR	Q					File28704 Spectrum270 scans: 719
1	1	O14746|TERT_HUMAN	Telomerase reverse transcriptase OS=Homo sapiens GN=TERT PE=1 SV=1	29385	128599	1948	1361	85	58	33452	1	1	1	466.738	931.461	2	931.461	-0.0005	600	607	0	16.59	0.16	R	ELSEAEVR	Q					File28663 Spectrum935 scans: 1403
1	1	O14746|TERT_HUMAN	Telomerase reverse transcriptase OS=Homo sapiens GN=TERT PE=1 SV=1	29385	128599	1948	1361	85	58	33455	1	1	1	466.738	931.461	2	931.461	-0.0004	600	607	0	10.88	0.68	R	ELSEAEVR	Q					File28663 Spectrum774 scans: 1208
1	1	O14746|TERT_HUMAN	Telomerase reverse transcriptase OS=Homo sapiens GN=TERT PE=1 SV=1	29385	128599	1948	1361	85	58	33457	1	1	1	466.738	931.461	2	931.461	-0.0004	600	607	0	39.12	0.0013	R	ELSEAEVR	Q					File28686 Spectrum437 scans: 858
1	1	O14746|TERT_HUMAN	Telomerase reverse transcriptase OS=Homo sapiens GN=TERT PE=1 SV=1	29385	128599	1948	1361	85	58	33459	1	1	1	466.738	931.461	2	931.461	-0.0003	600	607	0	39.55	0.0012	R	ELSEAEVR	Q					File28663 Spectrum588 scans: 984
1	1	O14746|TERT_HUMAN	Telomerase reverse transcriptase OS=Homo sapiens GN=TERT PE=1 SV=1	29385	128599	1948	1361	85	58	33461	1	1	1	466.738	931.461	2	931.461	-0.0002	600	607	0	30.67	0.0089	R	ELSEAEVR	Q					File28726 Spectrum335 scans: 773
1	1	O14746|TERT_HUMAN	Telomerase reverse transcriptase OS=Homo sapiens GN=TERT PE=1 SV=1	29385	128599	1948	1361	85	58	33464	4	1	1	466.738	931.461	2	931.461	-0.0001	600	607	0	4.2	1.1	R	ELSEAEVR	Q					File28663 Spectrum3383 scans: 4431
1	1	O14746|TERT_HUMAN	Telomerase reverse transcriptase OS=Homo sapiens GN=TERT PE=1 SV=1	29385	128599	1948	1361	85	58	33465	1	1	1	466.738	931.461	2	931.461	-0.0001	600	607	0	39.46	0.0012	R	ELSEAEVR	Q					File28669 Spectrum507 scans: 912
1	1	O14746|TERT_HUMAN	Telomerase reverse transcriptase OS=Homo sapiens GN=TERT PE=1 SV=1	29385	128599	1948	1361	85	58	33466	1	1	1	466.738	931.461	2	931.461	0	600	607	0	36.29	0.0024	R	ELSEAEVR	Q					File28771 Spectrum496 scans: 914
1	1	O14746|TERT_HUMAN	Telomerase reverse transcriptase OS=Homo sapiens GN=TERT PE=1 SV=1	29385	128599	1948	1361	85	58	33467	2	1	1	466.738	931.461	2	931.461	0.0001	600	607	0	9.86	1.1	R	ELSEAEVR	Q					File28669 Spectrum653 scans: 1088
1	1	O14746|TERT_HUMAN	Telomerase reverse transcriptase OS=Homo sapiens GN=TERT PE=1 SV=1	29385	128599	1948	1361	85	58	33470	1	1	1	466.738	931.461	2	931.461	0.0002	600	607	0	37.02	0.0021	R	ELSEAEVR	Q					File28682 Spectrum212 scans: 663
1	1	O14746|TERT_HUMAN	Telomerase reverse transcriptase OS=Homo sapiens GN=TERT PE=1 SV=1	29385	128599	1948	1361	85	58	33471	1	1	1	466.738	931.461	2	931.461	0.0002	600	607	0	40.02	0.001	R	ELSEAEVR	Q					File28661 Spectrum592 scans: 982
1	1	O14746|TERT_HUMAN	Telomerase reverse transcriptase OS=Homo sapiens GN=TERT PE=1 SV=1	29385	128599	1948	1361	85	58	33472	1	1	1	466.738	931.461	2	931.461	0.0003	600	607	0	36.65	0.0022	R	ELSEAEVR	Q					File28665 Spectrum609 scans: 999
1	1	O14746|TERT_HUMAN	Telomerase reverse transcriptase OS=Homo sapiens GN=TERT PE=1 SV=1	29385	128599	1948	1361	85	58	33473	1	1	1	466.738	931.461	2	931.461	0.0004	600	607	0	36.32	0.0024	R	ELSEAEVR	Q					File28680 Spectrum499 scans: 911
1	1	O14746|TERT_HUMAN	Telomerase reverse transcriptase OS=Homo sapiens GN=TERT PE=1 SV=1	29385	128599	1948	1361	85	58	33474	1	1	1	466.738	931.461	2	931.461	0.0004	600	607	0	39.33	0.0012	R	ELSEAEVR	Q					File28748 Spectrum455 scans: 874
1	1	O14746|TERT_HUMAN	Telomerase reverse transcriptase OS=Homo sapiens GN=TERT PE=1 SV=1	29385	128599	1948	1361	85	58	33476	1	1	1	466.738	931.462	2	931.461	0.0004	600	607	0	39.83	0.0011	R	ELSEAEVR	Q					File28673 Spectrum491 scans: 900
1	1	O14746|TERT_HUMAN	Telomerase reverse transcriptase OS=Homo sapiens GN=TERT PE=1 SV=1	29385	128599	1948	1361	85	58	33479	4	1	1	466.742	931.47	2	931.461	0.0088	600	607	0	4.34	2.1	R	ELSEAEVR	Q					File28688 Spectrum175 scans: 501
1	1	O14746|TERT_HUMAN	Telomerase reverse transcriptase OS=Homo sapiens GN=TERT PE=1 SV=1	29385	128599	1948	1361	85	58	37344	9	1	1	472.246	942.477	2	942.469	0.0081	743	749	1	0.71	3.7	R	RYAVVQK	A	Phospho (Y)	0.0300000.0			File28724 Spectrum741 scans: 1246
1	1	O14746|TERT_HUMAN	Telomerase reverse transcriptase OS=Homo sapiens GN=TERT PE=1 SV=1	29385	128599	1948	1361	85	58	37807	6	1	1	472.701	943.388	2	943.383	0.0043	1051	1059	0	3.65	1.2	K	NAGMSLGAK	G	Oxidation (M); Phospho (ST)	0.000120000.0			File28815 Spectrum240 scans: 572
1	1	O14746|TERT_HUMAN	Telomerase reverse transcriptase OS=Homo sapiens GN=TERT PE=1 SV=1	29385	128599	1948	1361	85	58	38897	1	1	1	475.205	948.396	2	948.397	-0.0004	202	208	0	26.79	0.015	R	AWNHSVR	E	Phospho (ST)	0.0000200.0			File28663 Spectrum427 scans: 787
1	1	O14746|TERT_HUMAN	Telomerase reverse transcriptase OS=Homo sapiens GN=TERT PE=1 SV=1	29385	128599	1948	1361	85	58	42675	1	1	1	485.272	968.529	2	968.53	-0.0016	30	37	1	4	2	R	RLGPQGWR	L					File28686 Spectrum704 scans: 1195
1	1	O14746|TERT_HUMAN	Telomerase reverse transcriptase OS=Homo sapiens GN=TERT PE=1 SV=1	29385	128599	1948	1361	85	58	42677	1	1	1	485.272	968.529	2	968.53	-0.0014	30	37	1	15.26	0.13	R	RLGPQGWR	L					File28718 Spectrum535 scans: 1074
1	1	O14746|TERT_HUMAN	Telomerase reverse transcriptase OS=Homo sapiens GN=TERT PE=1 SV=1	29385	128599	1948	1361	85	58	42678	1	1	1	485.272	968.529	2	968.53	-0.0012	30	37	1	27.64	0.0073	R	RLGPQGWR	L					File28680 Spectrum782 scans: 1256
1	1	O14746|TERT_HUMAN	Telomerase reverse transcriptase OS=Homo sapiens GN=TERT PE=1 SV=1	29385	128599	1948	1361	85	58	42679	1	1	1	485.272	968.53	2	968.53	-0.0009	30	37	1	23.48	0.019	R	RLGPQGWR	L					File28684 Spectrum775 scans: 1252
1	1	O14746|TERT_HUMAN	Telomerase reverse transcriptase OS=Homo sapiens GN=TERT PE=1 SV=1	29385	128599	1948	1361	85	58	42680	2	1	1	485.272	968.53	2	968.53	-0.0009	30	37	1	9.44	0.48	R	RLGPQGWR	L					File28669 Spectrum803 scans: 1270
1	1	O14746|TERT_HUMAN	Telomerase reverse transcriptase OS=Homo sapiens GN=TERT PE=1 SV=1	29385	128599	1948	1361	85	58	42681	1	1	1	485.272	968.53	2	968.53	-0.0009	30	37	1	24.95	0.014	R	RLGPQGWR	L					File28661 Spectrum876 scans: 1325
1	1	O14746|TERT_HUMAN	Telomerase reverse transcriptase OS=Homo sapiens GN=TERT PE=1 SV=1	29385	128599	1948	1361	85	58	42682	1	1	1	485.272	968.53	2	968.53	-0.0007	30	37	1	9.55	0.47	R	RLGPQGWR	L					File28748 Spectrum740 scans: 1227
1	1	O14746|TERT_HUMAN	Telomerase reverse transcriptase OS=Homo sapiens GN=TERT PE=1 SV=1	29385	128599	1948	1361	85	58	42683	1	1	1	485.272	968.53	2	968.53	-0.0006	30	37	1	22.68	0.023	R	RLGPQGWR	L					File28728 Spectrum582 scans: 1109
1	1	O14746|TERT_HUMAN	Telomerase reverse transcriptase OS=Homo sapiens GN=TERT PE=1 SV=1	29385	128599	1948	1361	85	58	42684	3	1	1	485.272	968.53	2	968.53	-0.0005	30	37	1	6.64	0.92	R	RLGPQGWR	L					File28682 Spectrum395 scans: 940
1	1	O14746|TERT_HUMAN	Telomerase reverse transcriptase OS=Homo sapiens GN=TERT PE=1 SV=1	29385	128599	1948	1361	85	58	42685	2	1	1	485.272	968.53	2	968.53	-0.0005	30	37	1	18.96	0.054	R	RLGPQGWR	L					File28726 Spectrum565 scans: 1081
1	1	O14746|TERT_HUMAN	Telomerase reverse transcriptase OS=Homo sapiens GN=TERT PE=1 SV=1	29385	128599	1948	1361	85	58	42686	1	1	1	485.272	968.53	2	968.53	-0.0005	30	37	1	25.06	0.013	R	RLGPQGWR	L					File28815 Spectrum817 scans: 1286
1	1	O14746|TERT_HUMAN	Telomerase reverse transcriptase OS=Homo sapiens GN=TERT PE=1 SV=1	29385	128599	1948	1361	85	58	42687	1	1	1	485.272	968.53	2	968.53	-0.0005	30	37	1	28.68	0.0058	R	RLGPQGWR	L					File28663 Spectrum875 scans: 1330
1	1	O14746|TERT_HUMAN	Telomerase reverse transcriptase OS=Homo sapiens GN=TERT PE=1 SV=1	29385	128599	1948	1361	85	58	42688	1	1	1	485.272	968.53	2	968.53	-0.0001	30	37	1	14.94	0.14	R	RLGPQGWR	L					File28671 Spectrum795 scans: 1266
1	1	O14746|TERT_HUMAN	Telomerase reverse transcriptase OS=Homo sapiens GN=TERT PE=1 SV=1	29385	128599	1948	1361	85	58	42689	1	1	1	485.272	968.53	2	968.53	-0.0001	30	37	1	26.64	0.0092	R	RLGPQGWR	L					File28837 Spectrum900 scans: 1347
1	1	O14746|TERT_HUMAN	Telomerase reverse transcriptase OS=Homo sapiens GN=TERT PE=1 SV=1	29385	128599	1948	1361	85	58	42690	1	1	1	485.272	968.53	2	968.53	0	30	37	1	26.14	0.01	R	RLGPQGWR	L					File28793 Spectrum727 scans: 1213
1	1	O14746|TERT_HUMAN	Telomerase reverse transcriptase OS=Homo sapiens GN=TERT PE=1 SV=1	29385	128599	1948	1361	85	58	43227	1	1	1	486.297	970.58	2	970.581	-0.0016	536	543	1	14.23	0.26	R	LREEILAK	F					File28702 Spectrum567 scans: 1036
1	1	O14746|TERT_HUMAN	Telomerase reverse transcriptase OS=Homo sapiens GN=TERT PE=1 SV=1	29385	128599	1948	1361	85	58	43229	1	1	1	486.298	970.581	2	970.581	-0.0004	536	543	1	17.44	0.1	R	LREEILAK	F					File28688 Spectrum590 scans: 1055
1	1	O14746|TERT_HUMAN	Telomerase reverse transcriptase OS=Homo sapiens GN=TERT PE=1 SV=1	29385	128599	1948	1361	85	58	43230	1	1	1	486.298	970.581	2	970.581	-0.0002	536	543	1	32.3	0.0033	R	LREEILAK	F					File28682 Spectrum317 scans: 822
1	1	O14746|TERT_HUMAN	Telomerase reverse transcriptase OS=Homo sapiens GN=TERT PE=1 SV=1	29385	128599	1948	1361	85	58	43231	1	1	1	486.298	970.581	2	970.581	-0.0002	536	543	1	40.23	0.00054	R	LREEILAK	F					File28704 Spectrum391 scans: 887
1	1	O14746|TERT_HUMAN	Telomerase reverse transcriptase OS=Homo sapiens GN=TERT PE=1 SV=1	29385	128599	1948	1361	85	58	43232	1	1	1	486.298	970.581	2	970.581	-0.0002	536	543	1	38.85	0.00074	R	LREEILAK	F					File28663 Spectrum760 scans: 1191
1	1	O14746|TERT_HUMAN	Telomerase reverse transcriptase OS=Homo sapiens GN=TERT PE=1 SV=1	29385	128599	1948	1361	85	58	43233	1	1	1	486.298	970.581	2	970.581	-0.0001	536	543	1	35.56	0.0014	R	LREEILAK	F					File28659 Spectrum301 scans: 810
1	1	O14746|TERT_HUMAN	Telomerase reverse transcriptase OS=Homo sapiens GN=TERT PE=1 SV=1	29385	128599	1948	1361	85	58	43234	1	1	1	486.298	970.581	2	970.581	-0.0001	536	543	1	35.02	0.0016	R	LREEILAK	F					File28686 Spectrum591 scans: 1053
1	1	O14746|TERT_HUMAN	Telomerase reverse transcriptase OS=Homo sapiens GN=TERT PE=1 SV=1	29385	128599	1948	1361	85	58	43235	1	1	1	486.298	970.581	2	970.581	-0.0001	536	543	1	43.79	0.00022	R	LREEILAK	F					File28673 Spectrum656 scans: 1101
1	1	O14746|TERT_HUMAN	Telomerase reverse transcriptase OS=Homo sapiens GN=TERT PE=1 SV=1	29385	128599	1948	1361	85	58	43237	1	1	1	486.298	970.581	2	970.581	-0.0001	536	543	1	25.81	0.014	R	LREEILAK	F					File28706 Spectrum533 scans: 1016
1	1	O14746|TERT_HUMAN	Telomerase reverse transcriptase OS=Homo sapiens GN=TERT PE=1 SV=1	29385	128599	1948	1361	85	58	43238	1	1	1	486.298	970.581	2	970.581	-0.0001	536	543	1	40.26	0.00049	R	LREEILAK	F					File28726 Spectrum468 scans: 952
1	1	O14746|TERT_HUMAN	Telomerase reverse transcriptase OS=Homo sapiens GN=TERT PE=1 SV=1	29385	128599	1948	1361	85	58	43239	1	1	1	486.298	970.581	2	970.581	-0.0001	536	543	1	43.75	0.00022	R	LREEILAK	F					File28680 Spectrum662 scans: 1110
1	1	O14746|TERT_HUMAN	Telomerase reverse transcriptase OS=Homo sapiens GN=TERT PE=1 SV=1	29385	128599	1948	1361	85	58	43240	1	1	1	486.298	970.581	2	970.581	-0.0001	536	543	1	42.85	0.00027	R	LREEILAK	F					File28837 Spectrum779 scans: 1202
1	1	O14746|TERT_HUMAN	Telomerase reverse transcriptase OS=Homo sapiens GN=TERT PE=1 SV=1	29385	128599	1948	1361	85	58	43241	1	1	1	486.298	970.581	2	970.581	0	536	543	1	33.07	0.0026	R	LREEILAK	F					File28678 Spectrum710 scans: 1141
1	1	O14746|TERT_HUMAN	Telomerase reverse transcriptase OS=Homo sapiens GN=TERT PE=1 SV=1	29385	128599	1948	1361	85	58	43242	1	1	1	486.298	970.581	2	970.581	0.0001	536	543	1	38.62	0.00071	R	LREEILAK	F					File28815 Spectrum699 scans: 1141
1	1	O14746|TERT_HUMAN	Telomerase reverse transcriptase OS=Homo sapiens GN=TERT PE=1 SV=1	29385	128599	1948	1361	85	58	43243	1	1	1	486.298	970.581	2	970.581	0.0001	536	543	1	40.22	0.00049	R	LREEILAK	F					File28661 Spectrum756 scans: 1181
1	1	O14746|TERT_HUMAN	Telomerase reverse transcriptase OS=Homo sapiens GN=TERT PE=1 SV=1	29385	128599	1948	1361	85	58	43244	1	1	1	486.298	970.581	2	970.581	0.0001	536	543	1	18.66	0.071	R	LREEILAK	F					File28696 Spectrum709 scans: 1149
1	1	O14746|TERT_HUMAN	Telomerase reverse transcriptase OS=Homo sapiens GN=TERT PE=1 SV=1	29385	128599	1948	1361	85	58	43245	1	1	1	486.298	970.581	2	970.581	0.0001	536	543	1	36.22	0.0012	R	LREEILAK	F					File28671 Spectrum668 scans: 1113
1	1	O14746|TERT_HUMAN	Telomerase reverse transcriptase OS=Homo sapiens GN=TERT PE=1 SV=1	29385	128599	1948	1361	85	58	43246	1	1	1	486.298	970.581	2	970.581	0.0002	536	543	1	34.46	0.0019	R	LREEILAK	F					File28667 Spectrum714 scans: 1141
1	1	O14746|TERT_HUMAN	Telomerase reverse transcriptase OS=Homo sapiens GN=TERT PE=1 SV=1	29385	128599	1948	1361	85	58	43247	1	1	1	486.298	970.581	2	970.581	0.0002	536	543	1	34.51	0.0018	R	LREEILAK	F					File28675 Spectrum692 scans: 1128
1	1	O14746|TERT_HUMAN	Telomerase reverse transcriptase OS=Homo sapiens GN=TERT PE=1 SV=1	29385	128599	1948	1361	85	58	43248	3	1	1	486.298	970.581	2	970.581	0.0002	536	543	1	3.58	1.9	R	LREEILAK	F					File28708 Spectrum518 scans: 1002
1	1	O14746|TERT_HUMAN	Telomerase reverse transcriptase OS=Homo sapiens GN=TERT PE=1 SV=1	29385	128599	1948	1361	85	58	43249	1	1	1	486.298	970.581	2	970.581	0.0002	536	543	1	35.49	0.0015	R	LREEILAK	F					File28684 Spectrum656 scans: 1104
1	1	O14746|TERT_HUMAN	Telomerase reverse transcriptase OS=Homo sapiens GN=TERT PE=1 SV=1	29385	128599	1948	1361	85	58	43250	1	1	1	486.298	970.581	2	970.581	0.0002	536	543	1	24.5	0.018	R	LREEILAK	F					File28771 Spectrum657 scans: 1112
1	1	O14746|TERT_HUMAN	Telomerase reverse transcriptase OS=Homo sapiens GN=TERT PE=1 SV=1	29385	128599	1948	1361	85	58	43251	1	1	1	486.298	970.581	2	970.581	0.0002	536	543	1	39.85	0.00054	R	LREEILAK	F					File28748 Spectrum608 scans: 1067
1	1	O14746|TERT_HUMAN	Telomerase reverse transcriptase OS=Homo sapiens GN=TERT PE=1 SV=1	29385	128599	1948	1361	85	58	43252	1	1	1	486.298	970.581	2	970.581	0.0002	536	543	1	35.66	0.0014	R	LREEILAK	F					File28793 Spectrum612 scans: 1071
1	1	O14746|TERT_HUMAN	Telomerase reverse transcriptase OS=Homo sapiens GN=TERT PE=1 SV=1	29385	128599	1948	1361	85	58	43253	1	1	1	486.298	970.581	2	970.581	0.0004	536	543	1	50.41	4.7e-05	R	LREEILAK	F					File28669 Spectrum679 scans: 1120
1	1	O14746|TERT_HUMAN	Telomerase reverse transcriptase OS=Homo sapiens GN=TERT PE=1 SV=1	29385	128599	1948	1361	85	58	43254	1	1	1	486.298	970.582	2	970.581	0.0004	536	543	1	22.94	0.026	R	LREEILAK	F					File28700 Spectrum521 scans: 1002
1	1	O14746|TERT_HUMAN	Telomerase reverse transcriptase OS=Homo sapiens GN=TERT PE=1 SV=1	29385	128599	1948	1361	85	58	43255	1	1	1	486.298	970.582	2	970.581	0.0007	536	543	1	41.15	0.0004	R	LREEILAK	F					File28665 Spectrum780 scans: 1205
1	1	O14746|TERT_HUMAN	Telomerase reverse transcriptase OS=Homo sapiens GN=TERT PE=1 SV=1	29385	128599	1948	1361	85	58	43256	1	1	1	486.298	970.582	2	970.581	0.0009	536	543	1	9.76	0.55	R	LREEILAK	F					File28663 Spectrum997 scans: 1477
1	1	O14746|TERT_HUMAN	Telomerase reverse transcriptase OS=Homo sapiens GN=TERT PE=1 SV=1	29385	128599	1948	1361	85	58	43257	1	1	1	486.298	970.582	2	970.581	0.0014	536	543	1	20.58	0.045	R	LREEILAK	F					File28690 Spectrum591 scans: 1044
1	1	O14746|TERT_HUMAN	Telomerase reverse transcriptase OS=Homo sapiens GN=TERT PE=1 SV=1	29385	128599	1948	1361	85	58	45914	10	1	1	491.755	981.496	2	981.499	-0.0035	240	248	1	1.33	9.5	R	RGAAPEPER	T					File28728 Spectrum59 scans: 330
1	1	O14746|TERT_HUMAN	Telomerase reverse transcriptase OS=Homo sapiens GN=TERT PE=1 SV=1	29385	128599	1948	1361	85	58	45916	1	1	1	491.756	981.497	2	981.499	-0.0026	240	248	1	30.62	0.011	R	RGAAPEPER	T					File28673 Spectrum53 scans: 313
1	1	O14746|TERT_HUMAN	Telomerase reverse transcriptase OS=Homo sapiens GN=TERT PE=1 SV=1	29385	128599	1948	1361	85	58	45917	1	1	1	491.756	981.497	2	981.499	-0.0025	240	248	1	38.31	0.0019	R	RGAAPEPER	T					File28678 Spectrum71 scans: 328
1	1	O14746|TERT_HUMAN	Telomerase reverse transcriptase OS=Homo sapiens GN=TERT PE=1 SV=1	29385	128599	1948	1361	85	58	45919	10	1	1	491.756	981.498	2	981.499	-0.0013	240	248	1	5.76	3.2	R	RGAAPEPER	T					File28732 Spectrum62 scans: 334
1	1	O14746|TERT_HUMAN	Telomerase reverse transcriptase OS=Homo sapiens GN=TERT PE=1 SV=1	29385	128599	1948	1361	85	58	45920	2	1	1	491.756	981.498	2	981.499	-0.0011	240	248	1	12.74	0.59	R	RGAAPEPER	T					File28726 Spectrum36 scans: 302
1	1	O14746|TERT_HUMAN	Telomerase reverse transcriptase OS=Homo sapiens GN=TERT PE=1 SV=1	29385	128599	1948	1361	85	58	45921	6	1	1	491.756	981.498	2	981.499	-0.001	240	248	1	11.57	0.83	R	RGAAPEPER	T					File28736 Spectrum38 scans: 299
1	1	O14746|TERT_HUMAN	Telomerase reverse transcriptase OS=Homo sapiens GN=TERT PE=1 SV=1	29385	128599	1948	1361	85	58	45922	1	1	1	491.756	981.498	2	981.499	-0.001	240	248	1	18.01	0.19	R	RGAAPEPER	T					File28663 Spectrum206 scans: 508
1	1	O14746|TERT_HUMAN	Telomerase reverse transcriptase OS=Homo sapiens GN=TERT PE=1 SV=1	29385	128599	1948	1361	85	58	45923	1	1	1	491.756	981.498	2	981.499	-0.001	240	248	1	43.31	0.00056	R	RGAAPEPER	T					File28665 Spectrum97 scans: 356
1	1	O14746|TERT_HUMAN	Telomerase reverse transcriptase OS=Homo sapiens GN=TERT PE=1 SV=1	29385	128599	1948	1361	85	58	45924	1	1	1	491.756	981.498	2	981.499	-0.0009	240	248	1	43.78	0.0005	R	RGAAPEPER	T					File28680 Spectrum59 scans: 320
1	1	O14746|TERT_HUMAN	Telomerase reverse transcriptase OS=Homo sapiens GN=TERT PE=1 SV=1	29385	128599	1948	1361	85	58	45925	2	1	1	491.756	981.498	2	981.499	-0.0008	240	248	1	22.14	0.073	R	RGAAPEPER	T					File28694 Spectrum61 scans: 323
1	1	O14746|TERT_HUMAN	Telomerase reverse transcriptase OS=Homo sapiens GN=TERT PE=1 SV=1	29385	128599	1948	1361	85	58	45926	1	1	1	491.757	981.498	2	981.499	-0.0008	240	248	1	29.46	0.014	R	RGAAPEPER	T					File28708 Spectrum40 scans: 307
1	1	O14746|TERT_HUMAN	Telomerase reverse transcriptase OS=Homo sapiens GN=TERT PE=1 SV=1	29385	128599	1948	1361	85	58	45928	2	1	1	491.757	981.498	2	981.499	-0.0007	240	248	1	19.13	0.15	R	RGAAPEPER	T					File28704 Spectrum35 scans: 304
1	1	O14746|TERT_HUMAN	Telomerase reverse transcriptase OS=Homo sapiens GN=TERT PE=1 SV=1	29385	128599	1948	1361	85	58	45929	1	1	1	491.757	981.498	2	981.499	-0.0007	240	248	1	21.5	0.085	R	RGAAPEPER	T					File28682 Spectrum22 scans: 293
1	1	O14746|TERT_HUMAN	Telomerase reverse transcriptase OS=Homo sapiens GN=TERT PE=1 SV=1	29385	128599	1948	1361	85	58	45930	1	1	1	491.757	981.499	2	981.499	-0.0007	240	248	1	18.03	0.19	R	RGAAPEPER	T					File28696 Spectrum67 scans: 326
1	1	O14746|TERT_HUMAN	Telomerase reverse transcriptase OS=Homo sapiens GN=TERT PE=1 SV=1	29385	128599	1948	1361	85	58	45931	1	1	1	491.757	981.499	2	981.499	-0.0007	240	248	1	31.61	0.0083	R	RGAAPEPER	T					File28698 Spectrum40 scans: 302
1	1	O14746|TERT_HUMAN	Telomerase reverse transcriptase OS=Homo sapiens GN=TERT PE=1 SV=1	29385	128599	1948	1361	85	58	45932	1	1	1	491.757	981.499	2	981.499	-0.0007	240	248	1	37.52	0.0021	R	RGAAPEPER	T					File28720 Spectrum26 scans: 294
1	1	O14746|TERT_HUMAN	Telomerase reverse transcriptase OS=Homo sapiens GN=TERT PE=1 SV=1	29385	128599	1948	1361	85	58	45933	2	1	1	491.757	981.499	2	981.499	-0.0006	240	248	1	12.82	0.63	R	RGAAPEPER	T					File28669 Spectrum68 scans: 327
1	1	O14746|TERT_HUMAN	Telomerase reverse transcriptase OS=Homo sapiens GN=TERT PE=1 SV=1	29385	128599	1948	1361	85	58	45934	3	1	1	491.757	981.499	2	981.499	-0.0006	240	248	1	18.07	0.19	R	RGAAPEPER	T					File28738 Spectrum86 scans: 351
1	1	O14746|TERT_HUMAN	Telomerase reverse transcriptase OS=Homo sapiens GN=TERT PE=1 SV=1	29385	128599	1948	1361	85	58	45935	1	1	1	491.757	981.499	2	981.499	-0.0005	240	248	1	26.6	0.026	R	RGAAPEPER	T					File28748 Spectrum50 scans: 317
1	1	O14746|TERT_HUMAN	Telomerase reverse transcriptase OS=Homo sapiens GN=TERT PE=1 SV=1	29385	128599	1948	1361	85	58	45936	1	1	1	491.757	981.499	2	981.499	-0.0005	240	248	1	37.19	0.0023	R	RGAAPEPER	T					File28686 Spectrum58 scans: 318
1	1	O14746|TERT_HUMAN	Telomerase reverse transcriptase OS=Homo sapiens GN=TERT PE=1 SV=1	29385	128599	1948	1361	85	58	45937	1	1	1	491.757	981.499	2	981.499	-0.0005	240	248	1	30.14	0.012	R	RGAAPEPER	T					File28716 Spectrum39 scans: 299
1	1	O14746|TERT_HUMAN	Telomerase reverse transcriptase OS=Homo sapiens GN=TERT PE=1 SV=1	29385	128599	1948	1361	85	58	45938	1	1	1	491.757	981.499	2	981.499	-0.0005	240	248	1	26.02	0.03	R	RGAAPEPER	T					File28815 Spectrum73 scans: 338
1	1	O14746|TERT_HUMAN	Telomerase reverse transcriptase OS=Homo sapiens GN=TERT PE=1 SV=1	29385	128599	1948	1361	85	58	45939	1	1	1	491.757	981.499	2	981.499	-0.0005	240	248	1	44.51	0.00042	R	RGAAPEPER	T					File28837 Spectrum91 scans: 355
1	1	O14746|TERT_HUMAN	Telomerase reverse transcriptase OS=Homo sapiens GN=TERT PE=1 SV=1	29385	128599	1948	1361	85	58	45940	1	1	1	491.757	981.499	2	981.499	-0.0004	240	248	1	33.61	0.0052	R	RGAAPEPER	T					File28706 Spectrum52 scans: 320
1	1	O14746|TERT_HUMAN	Telomerase reverse transcriptase OS=Homo sapiens GN=TERT PE=1 SV=1	29385	128599	1948	1361	85	58	45941	1	1	1	491.757	981.499	2	981.499	-0.0004	240	248	1	39.26	0.0014	R	RGAAPEPER	T					File28793 Spectrum57 scans: 321
1	1	O14746|TERT_HUMAN	Telomerase reverse transcriptase OS=Homo sapiens GN=TERT PE=1 SV=1	29385	128599	1948	1361	85	58	45942	1	1	1	491.757	981.499	2	981.499	-0.0004	240	248	1	34.39	0.0044	R	RGAAPEPER	T					File28661 Spectrum78 scans: 340
1	1	O14746|TERT_HUMAN	Telomerase reverse transcriptase OS=Homo sapiens GN=TERT PE=1 SV=1	29385	128599	1948	1361	85	58	45943	1	1	1	491.757	981.499	2	981.499	-0.0004	240	248	1	17.37	0.22	R	RGAAPEPER	T					File28700 Spectrum38 scans: 313
1	1	O14746|TERT_HUMAN	Telomerase reverse transcriptase OS=Homo sapiens GN=TERT PE=1 SV=1	29385	128599	1948	1361	85	58	45944	1	1	1	491.757	981.499	2	981.499	-0.0004	240	248	1	44.79	0.0004	R	RGAAPEPER	T					File28659 Spectrum20 scans: 292
1	1	O14746|TERT_HUMAN	Telomerase reverse transcriptase OS=Homo sapiens GN=TERT PE=1 SV=1	29385	128599	1948	1361	85	58	45945	1	1	1	491.757	981.499	2	981.499	-0.0004	240	248	1	33.76	0.005	R	RGAAPEPER	T					File28684 Spectrum64 scans: 326
1	1	O14746|TERT_HUMAN	Telomerase reverse transcriptase OS=Homo sapiens GN=TERT PE=1 SV=1	29385	128599	1948	1361	85	58	45946	1	1	1	491.757	981.499	2	981.499	-0.0003	240	248	1	33.42	0.0055	R	RGAAPEPER	T					File28771 Spectrum67 scans: 337
1	1	O14746|TERT_HUMAN	Telomerase reverse transcriptase OS=Homo sapiens GN=TERT PE=1 SV=1	29385	128599	1948	1361	85	58	45947	1	1	1	491.757	981.499	2	981.499	-0.0002	240	248	1	24.23	0.045	R	RGAAPEPER	T					File28712 Spectrum48 scans: 313
1	1	O14746|TERT_HUMAN	Telomerase reverse transcriptase OS=Homo sapiens GN=TERT PE=1 SV=1	29385	128599	1948	1361	85	58	45948	2	1	1	491.757	981.499	2	981.499	-0.0002	240	248	1	14.18	0.46	R	RGAAPEPER	T					File28688 Spectrum46 scans: 309
1	1	O14746|TERT_HUMAN	Telomerase reverse transcriptase OS=Homo sapiens GN=TERT PE=1 SV=1	29385	128599	1948	1361	85	58	45949	1	1	1	491.757	981.499	2	981.499	-0.0001	240	248	1	21.39	0.087	R	RGAAPEPER	T					File28714 Spectrum29 scans: 287
1	1	O14746|TERT_HUMAN	Telomerase reverse transcriptase OS=Homo sapiens GN=TERT PE=1 SV=1	29385	128599	1948	1361	85	58	45950	1	1	1	491.757	981.499	2	981.499	-0.0001	240	248	1	24.77	0.04	R	RGAAPEPER	T					File28710 Spectrum32 scans: 296
1	1	O14746|TERT_HUMAN	Telomerase reverse transcriptase OS=Homo sapiens GN=TERT PE=1 SV=1	29385	128599	1948	1361	85	58	45951	1	1	1	491.757	981.499	2	981.499	-0.0001	240	248	1	19.48	0.14	R	RGAAPEPER	T					File28675 Spectrum71 scans: 326
1	1	O14746|TERT_HUMAN	Telomerase reverse transcriptase OS=Homo sapiens GN=TERT PE=1 SV=1	29385	128599	1948	1361	85	58	45952	1	1	1	491.757	981.499	2	981.499	0	240	248	1	39.62	0.0013	R	RGAAPEPER	T					File28718 Spectrum28 scans: 300
1	1	O14746|TERT_HUMAN	Telomerase reverse transcriptase OS=Homo sapiens GN=TERT PE=1 SV=1	29385	128599	1948	1361	85	58	45953	2	1	1	491.757	981.499	2	981.499	0	240	248	1	13.01	0.6	R	RGAAPEPER	T					File28692 Spectrum51 scans: 309
1	1	O14746|TERT_HUMAN	Telomerase reverse transcriptase OS=Homo sapiens GN=TERT PE=1 SV=1	29385	128599	1948	1361	85	58	45954	10	1	1	491.757	981.499	2	981.499	0.0001	240	248	1	12.3	0.7	R	RGAAPEPER	T					File28734 Spectrum42 scans: 302
1	1	O14746|TERT_HUMAN	Telomerase reverse transcriptase OS=Homo sapiens GN=TERT PE=1 SV=1	29385	128599	1948	1361	85	58	45955	3	1	1	491.757	981.499	2	981.499	0.0002	240	248	1	9.2	1.4	R	RGAAPEPER	T					File28690 Spectrum39 scans: 298
1	1	O14746|TERT_HUMAN	Telomerase reverse transcriptase OS=Homo sapiens GN=TERT PE=1 SV=1	29385	128599	1948	1361	85	58	45956	1	1	1	491.757	981.499	2	981.499	0.0003	240	248	1	15.44	0.25	R	RGAAPEPER	T					File28702 Spectrum48 scans: 306
1	1	O14746|TERT_HUMAN	Telomerase reverse transcriptase OS=Homo sapiens GN=TERT PE=1 SV=1	29385	128599	1948	1361	85	58	45957	1	1	1	491.757	981.5	2	981.499	0.0004	240	248	1	23.84	0.036	R	RGAAPEPER	T					File28671 Spectrum62 scans: 325
1	1	O14746|TERT_HUMAN	Telomerase reverse transcriptase OS=Homo sapiens GN=TERT PE=1 SV=1	29385	128599	1948	1361	85	58	46318	5	1	1	492.728	983.442	2	983.444	-0.0016	1098	1105	0	13.41	0.71	R	TAQTQLSR	K	Phospho (ST)	0.00000020.0			File28663 Spectrum227 scans: 534
1	1	O14746|TERT_HUMAN	Telomerase reverse transcriptase OS=Homo sapiens GN=TERT PE=1 SV=1	29385	128599	1948	1361	85	58	46320	5	1	1	492.729	983.443	2	983.444	-0.0004	1098	1105	0	2.17	4.5	R	TAQTQLSR	K	Phospho (ST)	0.20000000.0			File28680 Spectrum965 scans: 1478
1	1	O14746|TERT_HUMAN	Telomerase reverse transcriptase OS=Homo sapiens GN=TERT PE=1 SV=1	29385	128599	1948	1361	85	58	46342	3	1	1	492.729	983.444	2	983.444	0.0004	1098	1105	0	6.59	2	R	TAQTQLSR	K	Phospho (ST)	0.20000000.0			File28688 Spectrum869 scans: 1402
1	1	O14746|TERT_HUMAN	Telomerase reverse transcriptase OS=Homo sapiens GN=TERT PE=1 SV=1	29385	128599	1948	1361	85	58	46352	4	1	1	492.729	983.444	2	983.444	0.0007	1098	1105	0	1.53	1.3	R	TAQTQLSR	K	Phospho (ST)	0.00000020.0			File28734 Spectrum719 scans: 1285
1	1	O14746|TERT_HUMAN	Telomerase reverse transcriptase OS=Homo sapiens GN=TERT PE=1 SV=1	29385	128599	1948	1361	85	58	48030	3	1	1	495.309	988.604	2	988.607	-0.0034	1004	1011	0	3.06	0.91	K	ILLLQAYR	F					File28663 Spectrum3716 scans: 4962
1	1	O14746|TERT_HUMAN	Telomerase reverse transcriptase OS=Homo sapiens GN=TERT PE=1 SV=1	29385	128599	1948	1361	85	58	48031	1	1	1	495.31	988.605	2	988.607	-0.002	1004	1011	0	5.61	0.51	K	ILLLQAYR	F					File28663 Spectrum5568 scans: 7904
1	1	O14746|TERT_HUMAN	Telomerase reverse transcriptase OS=Homo sapiens GN=TERT PE=1 SV=1	29385	128599	1948	1361	85	58	48034	1	1	1	495.31	988.605	2	988.607	-0.0016	1004	1011	0	11.59	0.13	K	ILLLQAYR	F					File28663 Spectrum3493 scans: 4615
1	1	O14746|TERT_HUMAN	Telomerase reverse transcriptase OS=Homo sapiens GN=TERT PE=1 SV=1	29385	128599	1948	1361	85	58	48035	2	1	1	495.31	988.605	2	988.607	-0.0015	1004	1011	0	0.09	1.8	K	ILLLQAYR	F					File28722 Spectrum1691 scans: 2540
1	1	O14746|TERT_HUMAN	Telomerase reverse transcriptase OS=Homo sapiens GN=TERT PE=1 SV=1	29385	128599	1948	1361	85	58	48036	1	1	1	495.31	988.605	2	988.607	-0.0015	1004	1011	0	22.69	0.01	K	ILLLQAYR	F					File28708 Spectrum1590 scans: 2416
1	1	O14746|TERT_HUMAN	Telomerase reverse transcriptase OS=Homo sapiens GN=TERT PE=1 SV=1	29385	128599	1948	1361	85	58	48038	1	1	1	495.31	988.606	2	988.607	-0.0014	1004	1011	0	17.02	0.037	K	ILLLQAYR	F					File28663 Spectrum3562 scans: 4730
1	1	O14746|TERT_HUMAN	Telomerase reverse transcriptase OS=Homo sapiens GN=TERT PE=1 SV=1	29385	128599	1948	1361	85	58	48039	1	1	1	495.31	988.606	2	988.607	-0.0013	1004	1011	0	24.83	0.0041	K	ILLLQAYR	F					File28663 Spectrum3337 scans: 4366
1	1	O14746|TERT_HUMAN	Telomerase reverse transcriptase OS=Homo sapiens GN=TERT PE=1 SV=1	29385	128599	1948	1361	85	58	48040	1	1	1	495.31	988.606	2	988.607	-0.0012	1004	1011	0	6.25	0.3	K	ILLLQAYR	F					File28663 Spectrum5513 scans: 7760
1	1	O14746|TERT_HUMAN	Telomerase reverse transcriptase OS=Homo sapiens GN=TERT PE=1 SV=1	29385	128599	1948	1361	85	58	48041	1	1	1	495.31	988.606	2	988.607	-0.0009	1004	1011	0	12.6	0.069	K	ILLLQAYR	F					File28663 Spectrum3221 scans: 4215
1	1	O14746|TERT_HUMAN	Telomerase reverse transcriptase OS=Homo sapiens GN=TERT PE=1 SV=1	29385	128599	1948	1361	85	58	48042	1	1	1	495.31	988.606	2	988.607	-0.0008	1004	1011	0	16.28	0.029	K	ILLLQAYR	F					File28663 Spectrum2810 scans: 3705
1	1	O14746|TERT_HUMAN	Telomerase reverse transcriptase OS=Homo sapiens GN=TERT PE=1 SV=1	29385	128599	1948	1361	85	58	48043	3	1	1	495.31	988.606	2	988.607	-0.0008	1004	1011	0	5.63	0.34	K	ILLLQAYR	F					File28748 Spectrum2454 scans: 3373
1	1	O14746|TERT_HUMAN	Telomerase reverse transcriptase OS=Homo sapiens GN=TERT PE=1 SV=1	29385	128599	1948	1361	85	58	48044	1	1	1	495.31	988.606	2	988.607	-0.0008	1004	1011	0	53	6.3e-06	K	ILLLQAYR	F					File28716 Spectrum1565 scans: 2400
1	1	O14746|TERT_HUMAN	Telomerase reverse transcriptase OS=Homo sapiens GN=TERT PE=1 SV=1	29385	128599	1948	1361	85	58	48045	1	1	1	495.31	988.606	2	988.607	-0.0008	1004	1011	0	38.63	0.00017	K	ILLLQAYR	F					File28659 Spectrum1224 scans: 2122
1	1	O14746|TERT_HUMAN	Telomerase reverse transcriptase OS=Homo sapiens GN=TERT PE=1 SV=1	29385	128599	1948	1361	85	58	48046	1	1	1	495.31	988.606	2	988.607	-0.0008	1004	1011	0	54.67	4.3e-06	K	ILLLQAYR	F					File28671 Spectrum1896 scans: 2638
1	1	O14746|TERT_HUMAN	Telomerase reverse transcriptase OS=Homo sapiens GN=TERT PE=1 SV=1	29385	128599	1948	1361	85	58	48047	1	1	1	495.31	988.606	2	988.607	-0.0007	1004	1011	0	8.36	0.18	K	ILLLQAYR	F					File28663 Spectrum5423 scans: 7543
1	1	O14746|TERT_HUMAN	Telomerase reverse transcriptase OS=Homo sapiens GN=TERT PE=1 SV=1	29385	128599	1948	1361	85	58	48048	1	1	1	495.31	988.606	2	988.607	-0.0006	1004	1011	0	12.99	0.063	K	ILLLQAYR	F					File28663 Spectrum3093 scans: 4049
1	1	O14746|TERT_HUMAN	Telomerase reverse transcriptase OS=Homo sapiens GN=TERT PE=1 SV=1	29385	128599	1948	1361	85	58	48049	1	1	1	495.31	988.606	2	988.607	-0.0006	1004	1011	0	32.25	0.00074	K	ILLLQAYR	F					File28669 Spectrum1945 scans: 2700
1	1	O14746|TERT_HUMAN	Telomerase reverse transcriptase OS=Homo sapiens GN=TERT PE=1 SV=1	29385	128599	1948	1361	85	58	48050	1	1	1	495.31	988.606	2	988.607	-0.0005	1004	1011	0	28.54	0.0017	K	ILLLQAYR	F					File28663 Spectrum2615 scans: 3470
1	1	O14746|TERT_HUMAN	Telomerase reverse transcriptase OS=Homo sapiens GN=TERT PE=1 SV=1	29385	128599	1948	1361	85	58	48051	1	1	1	495.31	988.606	2	988.607	-0.0005	1004	1011	0	35.69	0.00034	K	ILLLQAYR	F					File28718 Spectrum1508 scans: 2370
1	1	O14746|TERT_HUMAN	Telomerase reverse transcriptase OS=Homo sapiens GN=TERT PE=1 SV=1	29385	128599	1948	1361	85	58	48052	1	1	1	495.31	988.606	2	988.607	-0.0005	1004	1011	0	50.54	1.1e-05	K	ILLLQAYR	F					File28771 Spectrum1877 scans: 2634
1	1	O14746|TERT_HUMAN	Telomerase reverse transcriptase OS=Homo sapiens GN=TERT PE=1 SV=1	29385	128599	1948	1361	85	58	48053	1	1	1	495.31	988.606	2	988.607	-0.0004	1004	1011	0	22.77	0.0066	K	ILLLQAYR	F					File28663 Spectrum2948 scans: 3872
1	1	O14746|TERT_HUMAN	Telomerase reverse transcriptase OS=Homo sapiens GN=TERT PE=1 SV=1	29385	128599	1948	1361	85	58	48054	1	1	1	495.31	988.606	2	988.607	-0.0004	1004	1011	0	33.85	0.00052	K	ILLLQAYR	F					File28726 Spectrum1569 scans: 2396
1	1	O14746|TERT_HUMAN	Telomerase reverse transcriptase OS=Homo sapiens GN=TERT PE=1 SV=1	29385	128599	1948	1361	85	58	48055	1	1	1	495.31	988.606	2	988.607	-0.0004	1004	1011	0	42.74	6.7e-05	K	ILLLQAYR	F					File28728 Spectrum1554 scans: 2406
1	1	O14746|TERT_HUMAN	Telomerase reverse transcriptase OS=Homo sapiens GN=TERT PE=1 SV=1	29385	128599	1948	1361	85	58	48056	1	1	1	495.31	988.606	2	988.607	-0.0004	1004	1011	0	47.55	2.2e-05	K	ILLLQAYR	F					File28732 Spectrum1503 scans: 2376
1	1	O14746|TERT_HUMAN	Telomerase reverse transcriptase OS=Homo sapiens GN=TERT PE=1 SV=1	29385	128599	1948	1361	85	58	48057	1	1	1	495.31	988.606	2	988.607	-0.0004	1004	1011	0	33.06	0.00062	K	ILLLQAYR	F					File28686 Spectrum1757 scans: 2536
1	1	O14746|TERT_HUMAN	Telomerase reverse transcriptase OS=Homo sapiens GN=TERT PE=1 SV=1	29385	128599	1948	1361	85	58	48058	1	1	1	495.31	988.606	2	988.607	-0.0004	1004	1011	0	40.75	0.00011	K	ILLLQAYR	F					File28663 Spectrum2181 scans: 2944
1	1	O14746|TERT_HUMAN	Telomerase reverse transcriptase OS=Homo sapiens GN=TERT PE=1 SV=1	29385	128599	1948	1361	85	58	48059	1	1	1	495.311	988.607	2	988.607	-0.0003	1004	1011	0	48.73	1.7e-05	K	ILLLQAYR	F					File28720 Spectrum1460 scans: 2317
1	1	O14746|TERT_HUMAN	Telomerase reverse transcriptase OS=Homo sapiens GN=TERT PE=1 SV=1	29385	128599	1948	1361	85	58	48060	1	1	1	495.311	988.607	2	988.607	-0.0003	1004	1011	0	45.45	3.6e-05	K	ILLLQAYR	F					File28680 Spectrum1871 scans: 2626
1	1	O14746|TERT_HUMAN	Telomerase reverse transcriptase OS=Homo sapiens GN=TERT PE=1 SV=1	29385	128599	1948	1361	85	58	48061	1	1	1	495.311	988.607	2	988.607	-0.0003	1004	1011	0	65.19	3.8e-07	K	ILLLQAYR	F					File28678 Spectrum1960 scans: 2689
1	1	O14746|TERT_HUMAN	Telomerase reverse transcriptase OS=Homo sapiens GN=TERT PE=1 SV=1	29385	128599	1948	1361	85	58	48062	1	1	1	495.311	988.607	2	988.607	-0.0003	1004	1011	0	43.84	5.2e-05	K	ILLLQAYR	F					File28710 Spectrum1548 scans: 2379
1	1	O14746|TERT_HUMAN	Telomerase reverse transcriptase OS=Homo sapiens GN=TERT PE=1 SV=1	29385	128599	1948	1361	85	58	48063	1	1	1	495.311	988.607	2	988.607	-0.0002	1004	1011	0	23.29	0.0059	K	ILLLQAYR	F					File28730 Spectrum1563 scans: 2405
1	1	O14746|TERT_HUMAN	Telomerase reverse transcriptase OS=Homo sapiens GN=TERT PE=1 SV=1	29385	128599	1948	1361	85	58	48064	1	1	1	495.311	988.607	2	988.607	-0.0002	1004	1011	0	36.3	0.00029	K	ILLLQAYR	F					File28712 Spectrum1580 scans: 2417
1	1	O14746|TERT_HUMAN	Telomerase reverse transcriptase OS=Homo sapiens GN=TERT PE=1 SV=1	29385	128599	1948	1361	85	58	48065	1	1	1	495.311	988.607	2	988.607	-0.0002	1004	1011	0	63.43	5.7e-07	K	ILLLQAYR	F					File28661 Spectrum2008 scans: 2727
1	1	O14746|TERT_HUMAN	Telomerase reverse transcriptase OS=Homo sapiens GN=TERT PE=1 SV=1	29385	128599	1948	1361	85	58	48066	1	1	1	495.311	988.607	2	988.607	-0.0002	1004	1011	0	51.63	8.6e-06	K	ILLLQAYR	F					File28669 Spectrum1887 scans: 2631
1	1	O14746|TERT_HUMAN	Telomerase reverse transcriptase OS=Homo sapiens GN=TERT PE=1 SV=1	29385	128599	1948	1361	85	58	48067	1	1	1	495.311	988.607	2	988.607	-0.0002	1004	1011	0	44.08	4.9e-05	K	ILLLQAYR	F					File28696 Spectrum1941 scans: 2697
1	1	O14746|TERT_HUMAN	Telomerase reverse transcriptase OS=Homo sapiens GN=TERT PE=1 SV=1	29385	128599	1948	1361	85	58	48068	1	1	1	495.311	988.607	2	988.607	-0.0001	1004	1011	0	44.03	4.9e-05	K	ILLLQAYR	F					File28736 Spectrum1572 scans: 2407
1	1	O14746|TERT_HUMAN	Telomerase reverse transcriptase OS=Homo sapiens GN=TERT PE=1 SV=1	29385	128599	1948	1361	85	58	48069	1	1	1	495.311	988.607	2	988.607	-0.0001	1004	1011	0	54.32	4.6e-06	K	ILLLQAYR	F					File28700 Spectrum1648 scans: 2461
1	1	O14746|TERT_HUMAN	Telomerase reverse transcriptase OS=Homo sapiens GN=TERT PE=1 SV=1	29385	128599	1948	1361	85	58	48070	1	1	1	495.311	988.607	2	988.607	-0.0001	1004	1011	0	31.97	0.00079	K	ILLLQAYR	F					File28702 Spectrum1726 scans: 2511
1	1	O14746|TERT_HUMAN	Telomerase reverse transcriptase OS=Homo sapiens GN=TERT PE=1 SV=1	29385	128599	1948	1361	85	58	48071	1	1	1	495.311	988.607	2	988.607	-0.0001	1004	1011	0	54.18	4.8e-06	K	ILLLQAYR	F					File28815 Spectrum1915 scans: 2665
1	1	O14746|TERT_HUMAN	Telomerase reverse transcriptase OS=Homo sapiens GN=TERT PE=1 SV=1	29385	128599	1948	1361	85	58	48072	1	1	1	495.311	988.607	2	988.607	-0.0001	1004	1011	0	53.38	5.7e-06	K	ILLLQAYR	F					File28675 Spectrum1922 scans: 2661
1	1	O14746|TERT_HUMAN	Telomerase reverse transcriptase OS=Homo sapiens GN=TERT PE=1 SV=1	29385	128599	1948	1361	85	58	48073	1	1	1	495.311	988.607	2	988.607	-0.0001	1004	1011	0	58.67	1.7e-06	K	ILLLQAYR	F					File28665 Spectrum2046 scans: 2764
1	1	O14746|TERT_HUMAN	Telomerase reverse transcriptase OS=Homo sapiens GN=TERT PE=1 SV=1	29385	128599	1948	1361	85	58	48074	1	1	1	495.311	988.607	2	988.607	-0.0001	1004	1011	0	47.23	2.4e-05	K	ILLLQAYR	F					File28688 Spectrum1744 scans: 2531
1	1	O14746|TERT_HUMAN	Telomerase reverse transcriptase OS=Homo sapiens GN=TERT PE=1 SV=1	29385	128599	1948	1361	85	58	48075	1	1	1	495.311	988.607	2	988.607	-0.0001	1004	1011	0	59.87	1.3e-06	K	ILLLQAYR	F					File28682 Spectrum1188 scans: 2108
1	1	O14746|TERT_HUMAN	Telomerase reverse transcriptase OS=Homo sapiens GN=TERT PE=1 SV=1	29385	128599	1948	1361	85	58	48076	1	1	1	495.311	988.607	2	988.607	-0.0001	1004	1011	0	51.42	9e-06	K	ILLLQAYR	F					File28704 Spectrum1389 scans: 2263
1	1	O14746|TERT_HUMAN	Telomerase reverse transcriptase OS=Homo sapiens GN=TERT PE=1 SV=1	29385	128599	1948	1361	85	58	48077	1	1	1	495.311	988.607	2	988.607	-0.0001	1004	1011	0	50.27	1.2e-05	K	ILLLQAYR	F					File28692 Spectrum1724 scans: 2533
1	1	O14746|TERT_HUMAN	Telomerase reverse transcriptase OS=Homo sapiens GN=TERT PE=1 SV=1	29385	128599	1948	1361	85	58	48079	1	1	1	495.311	988.607	2	988.607	0	1004	1011	0	32.83	0.00065	K	ILLLQAYR	F					File28663 Spectrum3426 scans: 4499
1	1	O14746|TERT_HUMAN	Telomerase reverse transcriptase OS=Homo sapiens GN=TERT PE=1 SV=1	29385	128599	1948	1361	85	58	48080	1	1	1	495.311	988.607	2	988.607	0	1004	1011	0	65.6	3.4e-07	K	ILLLQAYR	F					File28748 Spectrum1795 scans: 2568
1	1	O14746|TERT_HUMAN	Telomerase reverse transcriptase OS=Homo sapiens GN=TERT PE=1 SV=1	29385	128599	1948	1361	85	58	48081	1	1	1	495.311	988.607	2	988.607	0.0001	1004	1011	0	53.14	5.8e-06	K	ILLLQAYR	F					File28673 Spectrum1867 scans: 2613
1	1	O14746|TERT_HUMAN	Telomerase reverse transcriptase OS=Homo sapiens GN=TERT PE=1 SV=1	29385	128599	1948	1361	85	58	48082	1	1	1	495.311	988.607	2	988.607	0.0001	1004	1011	0	59.71	1.3e-06	K	ILLLQAYR	F					File28667 Spectrum1963 scans: 2693
1	1	O14746|TERT_HUMAN	Telomerase reverse transcriptase OS=Homo sapiens GN=TERT PE=1 SV=1	29385	128599	1948	1361	85	58	48083	1	1	1	495.311	988.607	2	988.607	0.0002	1004	1011	0	17.49	0.021	K	ILLLQAYR	F					File28663 Spectrum2481 scans: 3307
1	1	O14746|TERT_HUMAN	Telomerase reverse transcriptase OS=Homo sapiens GN=TERT PE=1 SV=1	29385	128599	1948	1361	85	58	48084	1	1	1	495.311	988.607	2	988.607	0.0002	1004	1011	0	58.99	1.5e-06	K	ILLLQAYR	F					File28698 Spectrum1785 scans: 2562
1	1	O14746|TERT_HUMAN	Telomerase reverse transcriptase OS=Homo sapiens GN=TERT PE=1 SV=1	29385	128599	1948	1361	85	58	48085	1	1	1	495.311	988.607	2	988.607	0.0002	1004	1011	0	47.88	2e-05	K	ILLLQAYR	F					File28694 Spectrum1762 scans: 2575
1	1	O14746|TERT_HUMAN	Telomerase reverse transcriptase OS=Homo sapiens GN=TERT PE=1 SV=1	29385	128599	1948	1361	85	58	48086	1	1	1	495.311	988.607	2	988.607	0.0002	1004	1011	0	54.32	4.4e-06	K	ILLLQAYR	F					File28837 Spectrum2021 scans: 2742
1	1	O14746|TERT_HUMAN	Telomerase reverse transcriptase OS=Homo sapiens GN=TERT PE=1 SV=1	29385	128599	1948	1361	85	58	48087	3	1	1	495.311	988.607	2	988.607	0.0002	1004	1011	0	0.97	0.96	K	ILLLQAYR	F					File28771 Spectrum2562 scans: 3459
1	1	O14746|TERT_HUMAN	Telomerase reverse transcriptase OS=Homo sapiens GN=TERT PE=1 SV=1	29385	128599	1948	1361	85	58	48088	1	1	1	495.311	988.607	2	988.607	0.0003	1004	1011	0	54.24	4.5e-06	K	ILLLQAYR	F					File28684 Spectrum1880 scans: 2638
1	1	O14746|TERT_HUMAN	Telomerase reverse transcriptase OS=Homo sapiens GN=TERT PE=1 SV=1	29385	128599	1948	1361	85	58	48089	1	1	1	495.311	988.607	2	988.607	0.0003	1004	1011	0	65.79	3.2e-07	K	ILLLQAYR	F					File28663 Spectrum2023 scans: 2753
1	1	O14746|TERT_HUMAN	Telomerase reverse transcriptase OS=Homo sapiens GN=TERT PE=1 SV=1	29385	128599	1948	1361	85	58	48090	1	1	1	495.311	988.607	2	988.607	0.0004	1004	1011	0	47.45	2.2e-05	K	ILLLQAYR	F					File28734 Spectrum1494 scans: 2345
1	1	O14746|TERT_HUMAN	Telomerase reverse transcriptase OS=Homo sapiens GN=TERT PE=1 SV=1	29385	128599	1948	1361	85	58	48091	1	1	1	495.311	988.607	2	988.607	0.0005	1004	1011	0	49.3	1.4e-05	K	ILLLQAYR	F					File28690 Spectrum1728 scans: 2527
1	1	O14746|TERT_HUMAN	Telomerase reverse transcriptase OS=Homo sapiens GN=TERT PE=1 SV=1	29385	128599	1948	1361	85	58	48092	1	1	1	495.311	988.607	2	988.607	0.0005	1004	1011	0	49.07	1.5e-05	K	ILLLQAYR	F					File28793 Spectrum1800 scans: 2573
1	1	O14746|TERT_HUMAN	Telomerase reverse transcriptase OS=Homo sapiens GN=TERT PE=1 SV=1	29385	128599	1948	1361	85	58	48093	1	1	1	495.311	988.608	2	988.607	0.0013	1004	1011	0	19.84	0.012	K	ILLLQAYR	F					File28706 Spectrum1621 scans: 2440
1	1	O14746|TERT_HUMAN	Telomerase reverse transcriptase OS=Homo sapiens GN=TERT PE=1 SV=1	29385	128599	1948	1361	85	58	51375	2	1	1	500.8	999.586	2	999.587	-0.0001	494	502	1	5.22	0.47	K	FISLGKHAK	L					File28734 Spectrum3549 scans: 5415
1	1	O14746|TERT_HUMAN	Telomerase reverse transcriptase OS=Homo sapiens GN=TERT PE=1 SV=1	29385	128599	1948	1361	85	58	54253	2	1	1	508.282	1014.55	2	1014.54	0.0101	571	577	1	6.12	1.2	K	NRLFFYR	K					File28728 Spectrum3508 scans: 5378
1	1	O14746|TERT_HUMAN	Telomerase reverse transcriptase OS=Homo sapiens GN=TERT PE=1 SV=1	29385	128599	1948	1361	85	58	57914	1	1	1	515.294	1028.57	2	1028.58	-0.0026	133	142	0	13.78	0.22	R	GSGAWGLLLR	R					File28663 Spectrum3594 scans: 4776
1	1	O14746|TERT_HUMAN	Telomerase reverse transcriptase OS=Homo sapiens GN=TERT PE=1 SV=1	29385	128599	1948	1361	85	58	57915	9	1	1	515.294	1028.57	2	1028.58	-0.0025	133	142	0	1.01	6.1	R	GSGAWGLLLR	R					File28663 Spectrum3500 scans: 4625
1	1	O14746|TERT_HUMAN	Telomerase reverse transcriptase OS=Homo sapiens GN=TERT PE=1 SV=1	29385	128599	1948	1361	85	58	57916	1	1	1	515.294	1028.57	2	1028.58	-0.0023	133	142	0	43.47	0.00035	R	GSGAWGLLLR	R					File28663 Spectrum3226 scans: 4221
1	1	O14746|TERT_HUMAN	Telomerase reverse transcriptase OS=Homo sapiens GN=TERT PE=1 SV=1	29385	128599	1948	1361	85	58	57917	2	1	1	515.295	1028.58	2	1028.58	-0.0017	133	142	0	2.71	1.1	R	GSGAWGLLLR	R					File28663 Spectrum5511 scans: 7753
1	1	O14746|TERT_HUMAN	Telomerase reverse transcriptase OS=Homo sapiens GN=TERT PE=1 SV=1	29385	128599	1948	1361	85	58	57918	1	1	1	515.295	1028.58	2	1028.58	-0.0012	133	142	0	32.19	0.0047	R	GSGAWGLLLR	R					File28663 Spectrum2678 scans: 3546
1	1	O14746|TERT_HUMAN	Telomerase reverse transcriptase OS=Homo sapiens GN=TERT PE=1 SV=1	29385	128599	1948	1361	85	58	57919	1	1	1	515.295	1028.58	2	1028.58	-0.0011	133	142	0	57.68	1.3e-05	R	GSGAWGLLLR	R					File28730 Spectrum1929 scans: 2851
1	1	O14746|TERT_HUMAN	Telomerase reverse transcriptase OS=Homo sapiens GN=TERT PE=1 SV=1	29385	128599	1948	1361	85	58	57921	1	1	1	515.295	1028.58	2	1028.58	-0.0008	133	142	0	19.98	0.067	R	GSGAWGLLLR	R					File28663 Spectrum3115 scans: 4076
1	1	O14746|TERT_HUMAN	Telomerase reverse transcriptase OS=Homo sapiens GN=TERT PE=1 SV=1	29385	128599	1948	1361	85	58	57922	1	1	1	515.295	1028.58	2	1028.58	-0.0008	133	142	0	45.78	0.00018	R	GSGAWGLLLR	R					File28659 Spectrum1587 scans: 2567
1	1	O14746|TERT_HUMAN	Telomerase reverse transcriptase OS=Homo sapiens GN=TERT PE=1 SV=1	29385	128599	1948	1361	85	58	57923	1	1	1	515.295	1028.58	2	1028.58	-0.0008	133	142	0	46.12	0.00016	R	GSGAWGLLLR	R					File28682 Spectrum1549 scans: 2551
1	1	O14746|TERT_HUMAN	Telomerase reverse transcriptase OS=Homo sapiens GN=TERT PE=1 SV=1	29385	128599	1948	1361	85	58	57924	1	1	1	515.295	1028.58	2	1028.58	-0.0007	133	142	0	9.42	0.76	R	GSGAWGLLLR	R					File28663 Spectrum3450 scans: 4542
1	1	O14746|TERT_HUMAN	Telomerase reverse transcriptase OS=Homo sapiens GN=TERT PE=1 SV=1	29385	128599	1948	1361	85	58	57925	1	1	1	515.295	1028.58	2	1028.58	-0.0007	133	142	0	42.64	0.00036	R	GSGAWGLLLR	R					File28736 Spectrum1935 scans: 2852
1	1	O14746|TERT_HUMAN	Telomerase reverse transcriptase OS=Homo sapiens GN=TERT PE=1 SV=1	29385	128599	1948	1361	85	58	57926	1	1	1	515.295	1028.58	2	1028.58	-0.0007	133	142	0	33.24	0.0032	R	GSGAWGLLLR	R					File28722 Spectrum2046 scans: 2980
1	1	O14746|TERT_HUMAN	Telomerase reverse transcriptase OS=Homo sapiens GN=TERT PE=1 SV=1	29385	128599	1948	1361	85	58	57927	1	1	1	515.295	1028.58	2	1028.58	-0.0007	133	142	0	42.96	0.00034	R	GSGAWGLLLR	R					File28702 Spectrum2097 scans: 2961
1	1	O14746|TERT_HUMAN	Telomerase reverse transcriptase OS=Homo sapiens GN=TERT PE=1 SV=1	29385	128599	1948	1361	85	58	57928	1	1	1	515.295	1028.58	2	1028.58	-0.0006	133	142	0	45.97	0.00017	R	GSGAWGLLLR	R					File28661 Spectrum2399 scans: 3197
1	1	O14746|TERT_HUMAN	Telomerase reverse transcriptase OS=Homo sapiens GN=TERT PE=1 SV=1	29385	128599	1948	1361	85	58	57929	1	1	1	515.295	1028.58	2	1028.58	-0.0006	133	142	0	52.12	4.1e-05	R	GSGAWGLLLR	R					File28678 Spectrum2342 scans: 3148
1	1	O14746|TERT_HUMAN	Telomerase reverse transcriptase OS=Homo sapiens GN=TERT PE=1 SV=1	29385	128599	1948	1361	85	58	57930	1	1	1	515.295	1028.58	2	1028.58	-0.0004	133	142	0	49.19	8e-05	R	GSGAWGLLLR	R					File28710 Spectrum1916 scans: 2829
1	1	O14746|TERT_HUMAN	Telomerase reverse transcriptase OS=Homo sapiens GN=TERT PE=1 SV=1	29385	128599	1948	1361	85	58	57931	1	1	1	515.295	1028.58	2	1028.58	-0.0004	133	142	0	25.84	0.017	R	GSGAWGLLLR	R					File28663 Spectrum2981 scans: 3912
1	1	O14746|TERT_HUMAN	Telomerase reverse transcriptase OS=Homo sapiens GN=TERT PE=1 SV=1	29385	128599	1948	1361	85	58	57932	1	1	1	515.295	1028.58	2	1028.58	-0.0004	133	142	0	41.66	0.00045	R	GSGAWGLLLR	R					File28673 Spectrum2247 scans: 3069
1	1	O14746|TERT_HUMAN	Telomerase reverse transcriptase OS=Homo sapiens GN=TERT PE=1 SV=1	29385	128599	1948	1361	85	58	57933	1	1	1	515.295	1028.58	2	1028.58	-0.0004	133	142	0	46.37	0.00015	R	GSGAWGLLLR	R					File28684 Spectrum2255 scans: 3090
1	1	O14746|TERT_HUMAN	Telomerase reverse transcriptase OS=Homo sapiens GN=TERT PE=1 SV=1	29385	128599	1948	1361	85	58	57934	1	1	1	515.295	1028.58	2	1028.58	-0.0004	133	142	0	52.08	4.1e-05	R	GSGAWGLLLR	R					File28815 Spectrum2294 scans: 3123
1	1	O14746|TERT_HUMAN	Telomerase reverse transcriptase OS=Homo sapiens GN=TERT PE=1 SV=1	29385	128599	1948	1361	85	58	57935	1	1	1	515.295	1028.58	2	1028.58	-0.0004	133	142	0	44.44	0.00024	R	GSGAWGLLLR	R					File28671 Spectrum2284 scans: 3104
1	1	O14746|TERT_HUMAN	Telomerase reverse transcriptase OS=Homo sapiens GN=TERT PE=1 SV=1	29385	128599	1948	1361	85	58	57936	1	1	1	515.295	1028.58	2	1028.58	-0.0003	133	142	0	24.36	0.036	R	GSGAWGLLLR	R					File28690 Spectrum2104 scans: 2986
1	1	O14746|TERT_HUMAN	Telomerase reverse transcriptase OS=Homo sapiens GN=TERT PE=1 SV=1	29385	128599	1948	1361	85	58	57937	1	1	1	515.295	1028.58	2	1028.58	-0.0003	133	142	0	32.92	0.005	R	GSGAWGLLLR	R					File28663 Spectrum2847 scans: 3750
1	1	O14746|TERT_HUMAN	Telomerase reverse transcriptase OS=Homo sapiens GN=TERT PE=1 SV=1	29385	128599	1948	1361	85	58	57938	1	1	1	515.295	1028.58	2	1028.58	-0.0003	133	142	0	42.33	0.00057	R	GSGAWGLLLR	R					File28771 Spectrum2261 scans: 3095
1	1	O14746|TERT_HUMAN	Telomerase reverse transcriptase OS=Homo sapiens GN=TERT PE=1 SV=1	29385	128599	1948	1361	85	58	57939	1	1	1	515.295	1028.58	2	1028.58	-0.0003	133	142	0	44.32	0.00036	R	GSGAWGLLLR	R					File28669 Spectrum2281 scans: 3103
1	1	O14746|TERT_HUMAN	Telomerase reverse transcriptase OS=Homo sapiens GN=TERT PE=1 SV=1	29385	128599	1948	1361	85	58	57940	1	1	1	515.295	1028.58	2	1028.58	-0.0003	133	142	0	46.41	0.00022	R	GSGAWGLLLR	R					File28837 Spectrum2409 scans: 3209
1	1	O14746|TERT_HUMAN	Telomerase reverse transcriptase OS=Homo sapiens GN=TERT PE=1 SV=1	29385	128599	1948	1361	85	58	57941	1	1	1	515.295	1028.58	2	1028.58	-0.0002	133	142	0	44	0.00039	R	GSGAWGLLLR	R					File28714 Spectrum1865 scans: 2791
1	1	O14746|TERT_HUMAN	Telomerase reverse transcriptase OS=Homo sapiens GN=TERT PE=1 SV=1	29385	128599	1948	1361	85	58	57942	1	1	1	515.295	1028.58	2	1028.58	-0.0002	133	142	0	51.59	6.7e-05	R	GSGAWGLLLR	R					File28734 Spectrum1847 scans: 2781
1	1	O14746|TERT_HUMAN	Telomerase reverse transcriptase OS=Homo sapiens GN=TERT PE=1 SV=1	29385	128599	1948	1361	85	58	57943	1	1	1	515.295	1028.58	2	1028.58	-0.0002	133	142	0	51.16	7.4e-05	R	GSGAWGLLLR	R					File28738 Spectrum2202 scans: 3085
1	1	O14746|TERT_HUMAN	Telomerase reverse transcriptase OS=Homo sapiens GN=TERT PE=1 SV=1	29385	128599	1948	1361	85	58	57944	1	1	1	515.295	1028.58	2	1028.58	-0.0002	133	142	0	45.17	0.00029	R	GSGAWGLLLR	R					File28665 Spectrum2443 scans: 3241
1	1	O14746|TERT_HUMAN	Telomerase reverse transcriptase OS=Homo sapiens GN=TERT PE=1 SV=1	29385	128599	1948	1361	85	58	57945	1	1	1	515.296	1028.58	2	1028.58	-0.0001	133	142	0	42.71	0.00052	R	GSGAWGLLLR	R					File28706 Spectrum2010 scans: 2911
1	1	O14746|TERT_HUMAN	Telomerase reverse transcriptase OS=Homo sapiens GN=TERT PE=1 SV=1	29385	128599	1948	1361	85	58	57946	1	1	1	515.296	1028.58	2	1028.58	-0.0001	133	142	0	46.36	0.00022	R	GSGAWGLLLR	R					File28667 Spectrum2352 scans: 3160
1	1	O14746|TERT_HUMAN	Telomerase reverse transcriptase OS=Homo sapiens GN=TERT PE=1 SV=1	29385	128599	1948	1361	85	58	57947	1	1	1	515.296	1028.58	2	1028.58	-0.0001	133	142	0	46.17	0.00023	R	GSGAWGLLLR	R					File28704 Spectrum1760 scans: 2717
1	1	O14746|TERT_HUMAN	Telomerase reverse transcriptase OS=Homo sapiens GN=TERT PE=1 SV=1	29385	128599	1948	1361	85	58	57948	1	1	1	515.296	1028.58	2	1028.58	-0.0001	133	142	0	44.17	0.00037	R	GSGAWGLLLR	R					File28793 Spectrum2179 scans: 3031
1	1	O14746|TERT_HUMAN	Telomerase reverse transcriptase OS=Homo sapiens GN=TERT PE=1 SV=1	29385	128599	1948	1361	85	58	57950	1	1	1	515.296	1028.58	2	1028.58	0	133	142	0	42.46	0.00055	R	GSGAWGLLLR	R					File28720 Spectrum1817 scans: 2754
1	1	O14746|TERT_HUMAN	Telomerase reverse transcriptase OS=Homo sapiens GN=TERT PE=1 SV=1	29385	128599	1948	1361	85	58	57951	1	1	1	515.296	1028.58	2	1028.58	0	133	142	0	44.21	0.00037	R	GSGAWGLLLR	R					File28688 Spectrum2125 scans: 2991
1	1	O14746|TERT_HUMAN	Telomerase reverse transcriptase OS=Homo sapiens GN=TERT PE=1 SV=1	29385	128599	1948	1361	85	58	57952	1	1	1	515.296	1028.58	2	1028.58	0	133	142	0	43.83	0.0004	R	GSGAWGLLLR	R					File28686 Spectrum2132 scans: 2990
1	1	O14746|TERT_HUMAN	Telomerase reverse transcriptase OS=Homo sapiens GN=TERT PE=1 SV=1	29385	128599	1948	1361	85	58	57953	1	1	1	515.296	1028.58	2	1028.58	0	133	142	0	46.43	0.00022	R	GSGAWGLLLR	R					File28724 Spectrum2087 scans: 3000
1	1	O14746|TERT_HUMAN	Telomerase reverse transcriptase OS=Homo sapiens GN=TERT PE=1 SV=1	29385	128599	1948	1361	85	58	57954	1	1	1	515.296	1028.58	2	1028.58	0	133	142	0	39.68	0.001	R	GSGAWGLLLR	R					File28698 Spectrum2157 scans: 3010
1	1	O14746|TERT_HUMAN	Telomerase reverse transcriptase OS=Homo sapiens GN=TERT PE=1 SV=1	29385	128599	1948	1361	85	58	57955	1	1	1	515.296	1028.58	2	1028.58	0	133	142	0	44.34	0.00036	R	GSGAWGLLLR	R					File28726 Spectrum1944 scans: 2852
1	1	O14746|TERT_HUMAN	Telomerase reverse transcriptase OS=Homo sapiens GN=TERT PE=1 SV=1	29385	128599	1948	1361	85	58	57956	1	1	1	515.296	1028.58	2	1028.58	0	133	142	0	45.78	0.00026	R	GSGAWGLLLR	R					File28680 Spectrum2249 scans: 3081
1	1	O14746|TERT_HUMAN	Telomerase reverse transcriptase OS=Homo sapiens GN=TERT PE=1 SV=1	29385	128599	1948	1361	85	58	57957	2	1	1	515.296	1028.58	2	1028.58	0.0002	133	142	0	19.26	0.12	R	GSGAWGLLLR	R					File28663 Spectrum3352 scans: 4386
1	1	O14746|TERT_HUMAN	Telomerase reverse transcriptase OS=Homo sapiens GN=TERT PE=1 SV=1	29385	128599	1948	1361	85	58	57958	1	1	1	515.296	1028.58	2	1028.58	0.0002	133	142	0	16.41	0.084	R	GSGAWGLLLR	R					File28748 Spectrum2165 scans: 3016
1	1	O14746|TERT_HUMAN	Telomerase reverse transcriptase OS=Homo sapiens GN=TERT PE=1 SV=1	29385	128599	1948	1361	85	58	57959	1	1	1	515.296	1028.58	2	1028.58	0.0002	133	142	0	49.38	0.00011	R	GSGAWGLLLR	R					File28708 Spectrum1961 scans: 2870
1	1	O14746|TERT_HUMAN	Telomerase reverse transcriptase OS=Homo sapiens GN=TERT PE=1 SV=1	29385	128599	1948	1361	85	58	57961	1	1	1	515.296	1028.58	2	1028.58	0.0002	133	142	0	44.34	0.00036	R	GSGAWGLLLR	R					File28716 Spectrum1930 scans: 2847
1	1	O14746|TERT_HUMAN	Telomerase reverse transcriptase OS=Homo sapiens GN=TERT PE=1 SV=1	29385	128599	1948	1361	85	58	57962	1	1	1	515.296	1028.58	2	1028.58	0.0002	133	142	0	45.67	0.00026	R	GSGAWGLLLR	R					File28663 Spectrum2546 scans: 3386
1	1	O14746|TERT_HUMAN	Telomerase reverse transcriptase OS=Homo sapiens GN=TERT PE=1 SV=1	29385	128599	1948	1361	85	58	57964	1	1	1	515.296	1028.58	2	1028.58	0.0003	133	142	0	44.2	0.00037	R	GSGAWGLLLR	R					File28675 Spectrum2306 scans: 3123
1	1	O14746|TERT_HUMAN	Telomerase reverse transcriptase OS=Homo sapiens GN=TERT PE=1 SV=1	29385	128599	1948	1361	85	58	57965	1	1	1	515.296	1028.58	2	1028.58	0.0004	133	142	0	40.06	0.00094	R	GSGAWGLLLR	R					File28732 Spectrum1867 scans: 2821
1	1	O14746|TERT_HUMAN	Telomerase reverse transcriptase OS=Homo sapiens GN=TERT PE=1 SV=1	29385	128599	1948	1361	85	58	57966	1	1	1	515.296	1028.58	2	1028.58	0.0004	133	142	0	46.27	0.00023	R	GSGAWGLLLR	R					File28700 Spectrum2019 scans: 2911
1	1	O14746|TERT_HUMAN	Telomerase reverse transcriptase OS=Homo sapiens GN=TERT PE=1 SV=1	29385	128599	1948	1361	85	58	57967	1	1	1	515.296	1028.58	2	1028.58	0.0004	133	142	0	46.12	0.00023	R	GSGAWGLLLR	R					File28712 Spectrum1960 scans: 2879
1	1	O14746|TERT_HUMAN	Telomerase reverse transcriptase OS=Homo sapiens GN=TERT PE=1 SV=1	29385	128599	1948	1361	85	58	57968	1	1	1	515.296	1028.58	2	1028.58	0.0005	133	142	0	47.99	0.00015	R	GSGAWGLLLR	R					File28696 Spectrum2312 scans: 3147
1	1	O14746|TERT_HUMAN	Telomerase reverse transcriptase OS=Homo sapiens GN=TERT PE=1 SV=1	29385	128599	1948	1361	85	58	57969	1	1	1	515.296	1028.58	2	1028.58	0.0008	133	142	0	43.41	0.00043	R	GSGAWGLLLR	R					File28663 Spectrum2406 scans: 3216
1	1	O14746|TERT_HUMAN	Telomerase reverse transcriptase OS=Homo sapiens GN=TERT PE=1 SV=1	29385	128599	1948	1361	85	58	57970	1	1	1	515.296	1028.58	2	1028.58	0.0008	133	142	0	43.56	0.00041	R	GSGAWGLLLR	R					File28718 Spectrum1876 scans: 2820
1	1	O14746|TERT_HUMAN	Telomerase reverse transcriptase OS=Homo sapiens GN=TERT PE=1 SV=1	29385	128599	1948	1361	85	58	57971	1	1	1	515.296	1028.58	2	1028.58	0.0009	133	142	0	49.13	0.00011	R	GSGAWGLLLR	R					File28728 Spectrum1916 scans: 2852
1	1	O14746|TERT_HUMAN	Telomerase reverse transcriptase OS=Homo sapiens GN=TERT PE=1 SV=1	29385	128599	1948	1361	85	58	57973	1	1	1	515.298	1028.58	2	1028.58	0.0053	133	142	0	7.81	0.55	R	GSGAWGLLLR	R					File28663 Spectrum5559 scans: 7872
1	1	O14746|TERT_HUMAN	Telomerase reverse transcriptase OS=Homo sapiens GN=TERT PE=1 SV=1	29385	128599	1948	1361	85	58	62567	1	1	1	527.253	1052.49	2	1052.49	-0.002	330	338	0	16.17	0.24	K	HFLYSSGDK	E					File28663 Spectrum992 scans: 1471
1	1	O14746|TERT_HUMAN	Telomerase reverse transcriptase OS=Homo sapiens GN=TERT PE=1 SV=1	29385	128599	1948	1361	85	58	62568	1	1	1	527.253	1052.49	2	1052.49	-0.0018	330	338	0	16.33	0.095	K	HFLYSSGDK	E					File28718 Spectrum394 scans: 882
1	1	O14746|TERT_HUMAN	Telomerase reverse transcriptase OS=Homo sapiens GN=TERT PE=1 SV=1	29385	128599	1948	1361	85	58	62569	1	1	1	527.253	1052.49	2	1052.49	-0.0018	330	338	0	10.17	0.42	K	HFLYSSGDK	E					File28663 Spectrum1341 scans: 1924
1	1	O14746|TERT_HUMAN	Telomerase reverse transcriptase OS=Homo sapiens GN=TERT PE=1 SV=1	29385	128599	1948	1361	85	58	62570	1	1	1	527.253	1052.49	2	1052.49	-0.0016	330	338	0	12.52	0.2	K	HFLYSSGDK	E					File28712 Spectrum435 scans: 903
1	1	O14746|TERT_HUMAN	Telomerase reverse transcriptase OS=Homo sapiens GN=TERT PE=1 SV=1	29385	128599	1948	1361	85	58	62571	1	1	1	527.253	1052.49	2	1052.49	-0.0015	330	338	0	9.88	0.19	K	HFLYSSGDK	E					File28730 Spectrum445 scans: 900
1	1	O14746|TERT_HUMAN	Telomerase reverse transcriptase OS=Homo sapiens GN=TERT PE=1 SV=1	29385	128599	1948	1361	85	58	62572	1	1	1	527.253	1052.49	2	1052.49	-0.0015	330	338	0	23.96	0.014	K	HFLYSSGDK	E					File28722 Spectrum555 scans: 1018
1	1	O14746|TERT_HUMAN	Telomerase reverse transcriptase OS=Homo sapiens GN=TERT PE=1 SV=1	29385	128599	1948	1361	85	58	62573	1	1	1	527.253	1052.49	2	1052.49	-0.0015	330	338	0	13.44	0.13	K	HFLYSSGDK	E					File28663 Spectrum1550 scans: 2177
1	1	O14746|TERT_HUMAN	Telomerase reverse transcriptase OS=Homo sapiens GN=TERT PE=1 SV=1	29385	128599	1948	1361	85	58	62575	1	1	1	527.253	1052.49	2	1052.49	-0.0015	330	338	0	17.45	0.29	K	HFLYSSGDK	E					File28663 Spectrum838 scans: 1285
1	1	O14746|TERT_HUMAN	Telomerase reverse transcriptase OS=Homo sapiens GN=TERT PE=1 SV=1	29385	128599	1948	1361	85	58	62576	1	1	1	527.253	1052.49	2	1052.49	-0.0014	330	338	0	11.06	0.53	K	HFLYSSGDK	E					File28710 Spectrum419 scans: 882
1	1	O14746|TERT_HUMAN	Telomerase reverse transcriptase OS=Homo sapiens GN=TERT PE=1 SV=1	29385	128599	1948	1361	85	58	62577	1	1	1	527.253	1052.49	2	1052.49	-0.0014	330	338	0	21.91	0.014	K	HFLYSSGDK	E					File28684 Spectrum588 scans: 1020
1	1	O14746|TERT_HUMAN	Telomerase reverse transcriptase OS=Homo sapiens GN=TERT PE=1 SV=1	29385	128599	1948	1361	85	58	62578	1	1	1	527.253	1052.49	2	1052.49	-0.0013	330	338	0	14.6	0.12	K	HFLYSSGDK	E					File28659 Spectrum254 scans: 736
1	1	O14746|TERT_HUMAN	Telomerase reverse transcriptase OS=Homo sapiens GN=TERT PE=1 SV=1	29385	128599	1948	1361	85	58	62579	1	1	1	527.253	1052.49	2	1052.49	-0.0013	330	338	0	36.81	0.0026	K	HFLYSSGDK	E					File28702 Spectrum494 scans: 942
1	1	O14746|TERT_HUMAN	Telomerase reverse transcriptase OS=Homo sapiens GN=TERT PE=1 SV=1	29385	128599	1948	1361	85	58	62580	1	1	1	527.253	1052.49	2	1052.49	-0.0012	330	338	0	19.44	0.031	K	HFLYSSGDK	E					File28688 Spectrum518 scans: 966
1	1	O14746|TERT_HUMAN	Telomerase reverse transcriptase OS=Homo sapiens GN=TERT PE=1 SV=1	29385	128599	1948	1361	85	58	62581	2	1	1	527.253	1052.49	2	1052.49	-0.0012	330	338	0	1.11	1	K	HFLYSSGDK	E					File28728 Spectrum445 scans: 915
1	1	O14746|TERT_HUMAN	Telomerase reverse transcriptase OS=Homo sapiens GN=TERT PE=1 SV=1	29385	128599	1948	1361	85	58	62582	1	1	1	527.253	1052.49	2	1052.49	-0.0012	330	338	0	18.24	0.073	K	HFLYSSGDK	E					File28726 Spectrum407 scans: 871
1	1	O14746|TERT_HUMAN	Telomerase reverse transcriptase OS=Homo sapiens GN=TERT PE=1 SV=1	29385	128599	1948	1361	85	58	62583	1	1	1	527.253	1052.49	2	1052.49	-0.0012	330	338	0	25.55	0.014	K	HFLYSSGDK	E					File28771 Spectrum590 scans: 1030
1	1	O14746|TERT_HUMAN	Telomerase reverse transcriptase OS=Homo sapiens GN=TERT PE=1 SV=1	29385	128599	1948	1361	85	58	62584	1	1	1	527.253	1052.49	2	1052.49	-0.0012	330	338	0	33.02	0.0076	K	HFLYSSGDK	E					File28837 Spectrum705 scans: 1113
1	1	O14746|TERT_HUMAN	Telomerase reverse transcriptase OS=Homo sapiens GN=TERT PE=1 SV=1	29385	128599	1948	1361	85	58	62585	1	1	1	527.253	1052.49	2	1052.49	-0.001	330	338	0	13.59	0.08	K	HFLYSSGDK	E					File28714 Spectrum397 scans: 864
1	1	O14746|TERT_HUMAN	Telomerase reverse transcriptase OS=Homo sapiens GN=TERT PE=1 SV=1	29385	128599	1948	1361	85	58	62586	1	1	1	527.253	1052.49	2	1052.49	-0.001	330	338	0	11.4	0.24	K	HFLYSSGDK	E					File28736 Spectrum440 scans: 903
1	1	O14746|TERT_HUMAN	Telomerase reverse transcriptase OS=Homo sapiens GN=TERT PE=1 SV=1	29385	128599	1948	1361	85	58	62587	1	1	1	527.253	1052.49	2	1052.49	-0.001	330	338	0	10.62	0.33	K	HFLYSSGDK	E					File28692 Spectrum534 scans: 978
1	1	O14746|TERT_HUMAN	Telomerase reverse transcriptase OS=Homo sapiens GN=TERT PE=1 SV=1	29385	128599	1948	1361	85	58	62588	1	1	1	527.253	1052.49	2	1052.49	-0.001	330	338	0	21.67	0.076	K	HFLYSSGDK	E					File28696 Spectrum629 scans: 1052
1	1	O14746|TERT_HUMAN	Telomerase reverse transcriptase OS=Homo sapiens GN=TERT PE=1 SV=1	29385	128599	1948	1361	85	58	62591	1	1	1	527.253	1052.49	2	1052.49	-0.0009	330	338	0	7.76	0.29	K	HFLYSSGDK	E					File28716 Spectrum429 scans: 889
1	1	O14746|TERT_HUMAN	Telomerase reverse transcriptase OS=Homo sapiens GN=TERT PE=1 SV=1	29385	128599	1948	1361	85	58	62592	1	1	1	527.253	1052.49	2	1052.49	-0.0009	330	338	0	18.33	0.16	K	HFLYSSGDK	E					File28682 Spectrum263 scans: 745
1	1	O14746|TERT_HUMAN	Telomerase reverse transcriptase OS=Homo sapiens GN=TERT PE=1 SV=1	29385	128599	1948	1361	85	58	62593	1	1	1	527.253	1052.49	2	1052.49	-0.0009	330	338	0	3.1	0.86	K	HFLYSSGDK	E					File28663 Spectrum3486 scans: 4598
1	1	O14746|TERT_HUMAN	Telomerase reverse transcriptase OS=Homo sapiens GN=TERT PE=1 SV=1	29385	128599	1948	1361	85	58	62594	1	1	1	527.253	1052.49	2	1052.49	-0.0009	330	338	0	24.59	0.0073	K	HFLYSSGDK	E					File28690 Spectrum516 scans: 952
1	1	O14746|TERT_HUMAN	Telomerase reverse transcriptase OS=Homo sapiens GN=TERT PE=1 SV=1	29385	128599	1948	1361	85	58	62595	1	1	1	527.253	1052.49	2	1052.49	-0.0009	330	338	0	13.22	0.32	K	HFLYSSGDK	E					File28724 Spectrum576 scans: 1017
1	1	O14746|TERT_HUMAN	Telomerase reverse transcriptase OS=Homo sapiens GN=TERT PE=1 SV=1	29385	128599	1948	1361	85	58	62596	1	1	1	527.253	1052.49	2	1052.49	-0.0009	330	338	0	18.96	0.043	K	HFLYSSGDK	E					File28700 Spectrum449 scans: 913
1	1	O14746|TERT_HUMAN	Telomerase reverse transcriptase OS=Homo sapiens GN=TERT PE=1 SV=1	29385	128599	1948	1361	85	58	62597	1	1	1	527.253	1052.49	2	1052.49	-0.0009	330	338	0	11.67	0.19	K	HFLYSSGDK	E					File28663 Spectrum2850 scans: 3753
1	1	O14746|TERT_HUMAN	Telomerase reverse transcriptase OS=Homo sapiens GN=TERT PE=1 SV=1	29385	128599	1948	1361	85	58	62598	1	1	1	527.253	1052.49	2	1052.49	-0.0009	330	338	0	18.45	0.033	K	HFLYSSGDK	E					File28678 Spectrum641 scans: 1058
1	1	O14746|TERT_HUMAN	Telomerase reverse transcriptase OS=Homo sapiens GN=TERT PE=1 SV=1	29385	128599	1948	1361	85	58	62599	1	1	1	527.253	1052.49	2	1052.49	-0.0008	330	338	0	14.46	0.17	K	HFLYSSGDK	E					File28704 Spectrum333 scans: 809
1	1	O14746|TERT_HUMAN	Telomerase reverse transcriptase OS=Homo sapiens GN=TERT PE=1 SV=1	29385	128599	1948	1361	85	58	62600	1	1	1	527.253	1052.49	2	1052.49	-0.0008	330	338	0	25.81	0.04	K	HFLYSSGDK	E					File28748 Spectrum537 scans: 981
1	1	O14746|TERT_HUMAN	Telomerase reverse transcriptase OS=Homo sapiens GN=TERT PE=1 SV=1	29385	128599	1948	1361	85	58	62601	1	1	1	527.253	1052.49	2	1052.49	-0.0008	330	338	0	26.24	0.019	K	HFLYSSGDK	E					File28708 Spectrum447 scans: 912
1	1	O14746|TERT_HUMAN	Telomerase reverse transcriptase OS=Homo sapiens GN=TERT PE=1 SV=1	29385	128599	1948	1361	85	58	62602	1	1	1	527.253	1052.49	2	1052.49	-0.0008	330	338	0	35.11	0.0019	K	HFLYSSGDK	E					File28815 Spectrum629 scans: 1056
1	1	O14746|TERT_HUMAN	Telomerase reverse transcriptase OS=Homo sapiens GN=TERT PE=1 SV=1	29385	128599	1948	1361	85	58	62603	1	1	1	527.253	1052.49	2	1052.49	-0.0007	330	338	0	10.48	0.66	K	HFLYSSGDK	E					File28686 Spectrum518 scans: 964
1	1	O14746|TERT_HUMAN	Telomerase reverse transcriptase OS=Homo sapiens GN=TERT PE=1 SV=1	29385	128599	1948	1361	85	58	62604	1	1	1	527.253	1052.49	2	1052.49	-0.0007	330	338	0	32.88	0.0072	K	HFLYSSGDK	E					File28793 Spectrum543 scans: 987
1	1	O14746|TERT_HUMAN	Telomerase reverse transcriptase OS=Homo sapiens GN=TERT PE=1 SV=1	29385	128599	1948	1361	85	58	62605	1	1	1	527.253	1052.49	2	1052.49	-0.0005	330	338	0	18.32	0.027	K	HFLYSSGDK	E					File28720 Spectrum363 scans: 844
1	1	O14746|TERT_HUMAN	Telomerase reverse transcriptase OS=Homo sapiens GN=TERT PE=1 SV=1	29385	128599	1948	1361	85	58	62606	1	1	1	527.253	1052.49	2	1052.49	-0.0005	330	338	0	18.38	0.03	K	HFLYSSGDK	E					File28673 Spectrum583 scans: 1013
1	1	O14746|TERT_HUMAN	Telomerase reverse transcriptase OS=Homo sapiens GN=TERT PE=1 SV=1	29385	128599	1948	1361	85	58	62607	1	1	1	527.253	1052.49	2	1052.49	-0.0005	330	338	0	15.12	0.055	K	HFLYSSGDK	E					File28675 Spectrum619 scans: 1040
1	1	O14746|TERT_HUMAN	Telomerase reverse transcriptase OS=Homo sapiens GN=TERT PE=1 SV=1	29385	128599	1948	1361	85	58	62608	1	1	1	527.253	1052.49	2	1052.49	-0.0004	330	338	0	17.67	0.057	K	HFLYSSGDK	E					File28706 Spectrum456 scans: 922
1	1	O14746|TERT_HUMAN	Telomerase reverse transcriptase OS=Homo sapiens GN=TERT PE=1 SV=1	29385	128599	1948	1361	85	58	62609	1	1	1	527.253	1052.49	2	1052.49	-0.0004	330	338	0	21.6	0.031	K	HFLYSSGDK	E					File28669 Spectrum602 scans: 1027
1	1	O14746|TERT_HUMAN	Telomerase reverse transcriptase OS=Homo sapiens GN=TERT PE=1 SV=1	29385	128599	1948	1361	85	58	62610	1	1	1	527.253	1052.49	2	1052.49	-0.0004	330	338	0	17.94	0.062	K	HFLYSSGDK	E					File28661 Spectrum681 scans: 1091
1	1	O14746|TERT_HUMAN	Telomerase reverse transcriptase OS=Homo sapiens GN=TERT PE=1 SV=1	29385	128599	1948	1361	85	58	62613	1	1	1	527.254	1052.49	2	1052.49	-0.0003	330	338	0	23.08	0.011	K	HFLYSSGDK	E					File28671 Spectrum599 scans: 1030
1	1	O14746|TERT_HUMAN	Telomerase reverse transcriptase OS=Homo sapiens GN=TERT PE=1 SV=1	29385	128599	1948	1361	85	58	62614	1	1	1	527.254	1052.49	2	1052.49	-0.0003	330	338	0	27.9	0.025	K	HFLYSSGDK	E					File28694 Spectrum565 scans: 1009
1	1	O14746|TERT_HUMAN	Telomerase reverse transcriptase OS=Homo sapiens GN=TERT PE=1 SV=1	29385	128599	1948	1361	85	58	62616	1	1	1	527.254	1052.49	2	1052.49	-0.0002	330	338	0	18.53	0.072	K	HFLYSSGDK	E					File28698 Spectrum529 scans: 977
1	1	O14746|TERT_HUMAN	Telomerase reverse transcriptase OS=Homo sapiens GN=TERT PE=1 SV=1	29385	128599	1948	1361	85	58	62617	1	1	1	527.254	1052.49	2	1052.49	-0.0002	330	338	0	28.63	0.021	K	HFLYSSGDK	E					File28680 Spectrum593 scans: 1025
1	1	O14746|TERT_HUMAN	Telomerase reverse transcriptase OS=Homo sapiens GN=TERT PE=1 SV=1	29385	128599	1948	1361	85	58	62619	1	1	1	527.254	1052.49	2	1052.49	0.0001	330	338	0	33.81	0.0063	K	HFLYSSGDK	E					File28667 Spectrum645 scans: 1058
1	1	O14746|TERT_HUMAN	Telomerase reverse transcriptase OS=Homo sapiens GN=TERT PE=1 SV=1	29385	128599	1948	1361	85	58	62620	1	1	1	527.254	1052.49	2	1052.49	0.0004	330	338	0	12.85	0.34	K	HFLYSSGDK	E					File28734 Spectrum408 scans: 863
1	1	O14746|TERT_HUMAN	Telomerase reverse transcriptase OS=Homo sapiens GN=TERT PE=1 SV=1	29385	128599	1948	1361	85	58	62621	1	1	1	527.254	1052.49	2	1052.49	0.0006	330	338	0	10.95	0.17	K	HFLYSSGDK	E					File28663 Spectrum2997 scans: 3931
1	1	O14746|TERT_HUMAN	Telomerase reverse transcriptase OS=Homo sapiens GN=TERT PE=1 SV=1	29385	128599	1948	1361	85	58	62622	1	1	1	527.254	1052.49	2	1052.49	0.0006	330	338	0	34.82	0.0034	K	HFLYSSGDK	E					File28663 Spectrum689 scans: 1106
1	1	O14746|TERT_HUMAN	Telomerase reverse transcriptase OS=Homo sapiens GN=TERT PE=1 SV=1	29385	128599	1948	1361	85	58	67869	5	1	1	537.788	1073.56	2	1073.57	-0.0041	84	91	1	2.06	3.3	R	VLQRLCER	G					File28663 Spectrum4407 scans: 6039
1	1	O14746|TERT_HUMAN	Telomerase reverse transcriptase OS=Homo sapiens GN=TERT PE=1 SV=1	29385	128599	1948	1361	85	58	69774	1	1	1	541.31	1080.61	2	1080.61	-0.0023	472	481	0	0.18	3.5	R	LVPPGLWGSR	H					File28663 Spectrum3045 scans: 3990
1	1	O14746|TERT_HUMAN	Telomerase reverse transcriptase OS=Homo sapiens GN=TERT PE=1 SV=1	29385	128599	1948	1361	85	58	69778	1	1	1	541.311	1080.61	2	1080.61	-0.001	472	481	0	1.15	2.8	R	LVPPGLWGSR	H					File28663 Spectrum2915 scans: 3832
1	1	O14746|TERT_HUMAN	Telomerase reverse transcriptase OS=Homo sapiens GN=TERT PE=1 SV=1	29385	128599	1948	1361	85	58	69789	3	1	1	541.311	1080.61	2	1080.61	0.0001	472	481	0	1.21	2.7	R	LVPPGLWGSR	H					File28690 Spectrum1651 scans: 2426
1	1	O14746|TERT_HUMAN	Telomerase reverse transcriptase OS=Homo sapiens GN=TERT PE=1 SV=1	29385	128599	1948	1361	85	58	69790	1	1	1	541.311	1080.61	2	1080.61	0.0001	472	481	0	7.37	0.65	R	LVPPGLWGSR	H					File28680 Spectrum1791 scans: 2521
1	1	O14746|TERT_HUMAN	Telomerase reverse transcriptase OS=Homo sapiens GN=TERT PE=1 SV=1	29385	128599	1948	1361	85	58	69791	1	1	1	541.311	1080.61	2	1080.61	0.0001	472	481	0	10.42	0.32	R	LVPPGLWGSR	H					File28675 Spectrum1845 scans: 2559
1	1	O14746|TERT_HUMAN	Telomerase reverse transcriptase OS=Homo sapiens GN=TERT PE=1 SV=1	29385	128599	1948	1361	85	58	69792	1	1	1	541.311	1080.61	2	1080.61	0.0002	472	481	0	13.58	0.16	R	LVPPGLWGSR	H					File28663 Spectrum2074 scans: 2815
1	1	O14746|TERT_HUMAN	Telomerase reverse transcriptase OS=Homo sapiens GN=TERT PE=1 SV=1	29385	128599	1948	1361	85	58	69793	1	1	1	541.311	1080.61	2	1080.61	0.0002	472	481	0	8.42	0.51	R	LVPPGLWGSR	H					File28704 Spectrum1334 scans: 2181
1	1	O14746|TERT_HUMAN	Telomerase reverse transcriptase OS=Homo sapiens GN=TERT PE=1 SV=1	29385	128599	1948	1361	85	58	69794	1	1	1	541.311	1080.61	2	1080.61	0.0002	472	481	0	13.28	0.17	R	LVPPGLWGSR	H					File28673 Spectrum1792 scans: 2514
1	1	O14746|TERT_HUMAN	Telomerase reverse transcriptase OS=Homo sapiens GN=TERT PE=1 SV=1	29385	128599	1948	1361	85	58	69795	1	1	1	541.311	1080.61	2	1080.61	0.0002	472	481	0	16.16	0.086	R	LVPPGLWGSR	H					File28671 Spectrum1825 scans: 2544
1	1	O14746|TERT_HUMAN	Telomerase reverse transcriptase OS=Homo sapiens GN=TERT PE=1 SV=1	29385	128599	1948	1361	85	58	69797	1	1	1	541.312	1080.61	2	1080.61	0.0004	472	481	0	12.67	0.19	R	LVPPGLWGSR	H					File28663 Spectrum3396 scans: 4450
1	1	O14746|TERT_HUMAN	Telomerase reverse transcriptase OS=Homo sapiens GN=TERT PE=1 SV=1	29385	128599	1948	1361	85	58	69799	2	1	1	541.312	1080.61	2	1080.61	0.0005	472	481	0	4.79	1.2	R	LVPPGLWGSR	H					File28663 Spectrum2364 scans: 3164
1	1	O14746|TERT_HUMAN	Telomerase reverse transcriptase OS=Homo sapiens GN=TERT PE=1 SV=1	29385	128599	1948	1361	85	58	69800	1	1	1	541.312	1080.61	2	1080.61	0.0005	472	481	0	13.8	0.16	R	LVPPGLWGSR	H					File28726 Spectrum1507 scans: 2306
1	1	O14746|TERT_HUMAN	Telomerase reverse transcriptase OS=Homo sapiens GN=TERT PE=1 SV=1	29385	128599	1948	1361	85	58	69801	1	1	1	541.312	1080.61	2	1080.61	0.0005	472	481	0	12.48	0.21	R	LVPPGLWGSR	H					File28678 Spectrum1881 scans: 2588
1	1	O14746|TERT_HUMAN	Telomerase reverse transcriptase OS=Homo sapiens GN=TERT PE=1 SV=1	29385	128599	1948	1361	85	58	69802	1	1	1	541.312	1080.61	2	1080.61	0.0005	472	481	0	16.96	0.076	R	LVPPGLWGSR	H					File28815 Spectrum1851 scans: 2577
1	1	O14746|TERT_HUMAN	Telomerase reverse transcriptase OS=Homo sapiens GN=TERT PE=1 SV=1	29385	128599	1948	1361	85	58	69803	1	1	1	541.312	1080.61	2	1080.61	0.0005	472	481	0	14.96	0.12	R	LVPPGLWGSR	H					File28669 Spectrum1819 scans: 2537
1	1	O14746|TERT_HUMAN	Telomerase reverse transcriptase OS=Homo sapiens GN=TERT PE=1 SV=1	29385	128599	1948	1361	85	58	69804	1	1	1	541.312	1080.61	2	1080.61	0.0006	472	481	0	14.04	0.15	R	LVPPGLWGSR	H					File28682 Spectrum1140 scans: 2033
1	1	O14746|TERT_HUMAN	Telomerase reverse transcriptase OS=Homo sapiens GN=TERT PE=1 SV=1	29385	128599	1948	1361	85	58	69805	1	1	1	541.312	1080.61	2	1080.61	0.0006	472	481	0	16.87	0.077	R	LVPPGLWGSR	H					File28793 Spectrum1738 scans: 2488
1	1	O14746|TERT_HUMAN	Telomerase reverse transcriptase OS=Homo sapiens GN=TERT PE=1 SV=1	29385	128599	1948	1361	85	58	69807	1	1	1	541.312	1080.61	2	1080.61	0.0007	472	481	0	9.52	0.42	R	LVPPGLWGSR	H					File28702 Spectrum1661 scans: 2417
1	1	O14746|TERT_HUMAN	Telomerase reverse transcriptase OS=Homo sapiens GN=TERT PE=1 SV=1	29385	128599	1948	1361	85	58	69808	2	1	1	541.312	1080.61	2	1080.61	0.0007	472	481	0	0.77	3.1	R	LVPPGLWGSR	H					File28659 Spectrum1171 scans: 2041
1	1	O14746|TERT_HUMAN	Telomerase reverse transcriptase OS=Homo sapiens GN=TERT PE=1 SV=1	29385	128599	1948	1361	85	58	69810	1	1	1	541.312	1080.61	2	1080.61	0.0007	472	481	0	5.3	1.1	R	LVPPGLWGSR	H					File28771 Spectrum1808 scans: 2541
1	1	O14746|TERT_HUMAN	Telomerase reverse transcriptase OS=Homo sapiens GN=TERT PE=1 SV=1	29385	128599	1948	1361	85	58	69811	3	1	1	541.312	1080.61	2	1080.61	0.0007	472	481	0	2.3	2.2	R	LVPPGLWGSR	H					File28663 Spectrum1943 scans: 2650
1	1	O14746|TERT_HUMAN	Telomerase reverse transcriptase OS=Homo sapiens GN=TERT PE=1 SV=1	29385	128599	1948	1361	85	58	69812	1	1	1	541.312	1080.61	2	1080.61	0.0007	472	481	0	16.35	0.087	R	LVPPGLWGSR	H					File28748 Spectrum1730 scans: 2476
1	1	O14746|TERT_HUMAN	Telomerase reverse transcriptase OS=Homo sapiens GN=TERT PE=1 SV=1	29385	128599	1948	1361	85	58	69813	1	1	1	541.312	1080.61	2	1080.61	0.0007	472	481	0	13.71	0.16	R	LVPPGLWGSR	H					File28837 Spectrum1950 scans: 2648
1	1	O14746|TERT_HUMAN	Telomerase reverse transcriptase OS=Homo sapiens GN=TERT PE=1 SV=1	29385	128599	1948	1361	85	58	69814	1	1	1	541.312	1080.61	2	1080.61	0.0007	472	481	0	16.23	0.089	R	LVPPGLWGSR	H					File28667 Spectrum1890 scans: 2593
1	1	O14746|TERT_HUMAN	Telomerase reverse transcriptase OS=Homo sapiens GN=TERT PE=1 SV=1	29385	128599	1948	1361	85	58	69815	1	1	1	541.312	1080.61	2	1080.61	0.0009	472	481	0	21.57	0.026	R	LVPPGLWGSR	H					File28661 Spectrum1923 scans: 2621
1	1	O14746|TERT_HUMAN	Telomerase reverse transcriptase OS=Homo sapiens GN=TERT PE=1 SV=1	29385	128599	1948	1361	85	58	69816	1	1	1	541.312	1080.61	2	1080.61	0.001	472	481	0	14.71	0.13	R	LVPPGLWGSR	H					File28665 Spectrum1971 scans: 2669
1	1	O14746|TERT_HUMAN	Telomerase reverse transcriptase OS=Homo sapiens GN=TERT PE=1 SV=1	29385	128599	1948	1361	85	58	70256	4	1	1	542.332	1082.65	2	1082.66	-0.0069	79	87	1	1.24	2.2	K	ELVARVLQR	L					File28688 Spectrum4062 scans: 5888
1	1	O14746|TERT_HUMAN	Telomerase reverse transcriptase OS=Homo sapiens GN=TERT PE=1 SV=1	29385	128599	1948	1361	85	58	70280	1	1	1	542.332	1082.65	2	1082.66	-0.0061	79	87	1	4.19	1.2	K	ELVARVLQR	L					File28659 Spectrum3498 scans: 5517
1	1	O14746|TERT_HUMAN	Telomerase reverse transcriptase OS=Homo sapiens GN=TERT PE=1 SV=1	29385	128599	1948	1361	85	58	70560	1	1	1	543.3	1084.59	2	1084.58	0.0064	882	889	1	5.91	0.59	K	TFLRTLVR	G	Phospho (ST)	0.00002000.0			File28748 Spectrum2972 scans: 4070
1	1	O14746|TERT_HUMAN	Telomerase reverse transcriptase OS=Homo sapiens GN=TERT PE=1 SV=1	29385	128599	1948	1361	85	58	77294	8	1	1	556.776	1111.54	2	1111.54	-0.0006	1098	1106	1	1.67	3.7	R	TAQTQLSRK	L	Phospho (ST)	0.200000000.0			File28692 Spectrum691 scans: 1183
1	1	O14746|TERT_HUMAN	Telomerase reverse transcriptase OS=Homo sapiens GN=TERT PE=1 SV=1	29385	128599	1948	1361	85	58	77295	2	1	1	556.776	1111.54	2	1111.54	-0.0005	1098	1106	1	9.97	1.3	R	TAQTQLSRK	L	Phospho (ST)	0.200000000.0			File28696 Spectrum808 scans: 1274
1	1	O14746|TERT_HUMAN	Telomerase reverse transcriptase OS=Homo sapiens GN=TERT PE=1 SV=1	29385	128599	1948	1361	85	58	77296	4	1	1	556.777	1111.54	2	1111.54	0.0005	1098	1106	1	2.04	1.6	R	TAQTQLSRK	L	Phospho (ST)	0.200000000.0			File28694 Spectrum716 scans: 1207
1	1	O14746|TERT_HUMAN	Telomerase reverse transcriptase OS=Homo sapiens GN=TERT PE=1 SV=1	29385	128599	1948	1361	85	58	79040	1	1	1	559.314	1116.61	2	1116.62	-0.0037	503	511	0	17.79	0.11	K	LSLQELTWK	M					File28663 Spectrum3335 scans: 4363
1	1	O14746|TERT_HUMAN	Telomerase reverse transcriptase OS=Homo sapiens GN=TERT PE=1 SV=1	29385	128599	1948	1361	85	58	79042	3	1	1	559.315	1116.62	2	1116.62	-0.0028	503	511	0	3.12	1.1	K	LSLQELTWK	M					File28694 Spectrum2000 scans: 2869
1	1	O14746|TERT_HUMAN	Telomerase reverse transcriptase OS=Homo sapiens GN=TERT PE=1 SV=1	29385	128599	1948	1361	85	58	79043	2	1	1	559.315	1116.62	2	1116.62	-0.0027	503	511	0	3.45	1.1	K	LSLQELTWK	M					File28663 Spectrum3656 scans: 4869
1	1	O14746|TERT_HUMAN	Telomerase reverse transcriptase OS=Homo sapiens GN=TERT PE=1 SV=1	29385	128599	1948	1361	85	58	79044	1	1	1	559.315	1116.62	2	1116.62	-0.0023	503	511	0	8.91	0.23	K	LSLQELTWK	M					File28663 Spectrum3111 scans: 4071
1	1	O14746|TERT_HUMAN	Telomerase reverse transcriptase OS=Homo sapiens GN=TERT PE=1 SV=1	29385	128599	1948	1361	85	58	79045	1	1	1	559.315	1116.62	2	1116.62	-0.0019	503	511	0	15.13	0.038	K	LSLQELTWK	M					File28663 Spectrum3222 scans: 4216
1	1	O14746|TERT_HUMAN	Telomerase reverse transcriptase OS=Homo sapiens GN=TERT PE=1 SV=1	29385	128599	1948	1361	85	58	79046	1	1	1	559.315	1116.62	2	1116.62	-0.0019	503	511	0	4.03	0.47	K	LSLQELTWK	M					File28663 Spectrum3668 scans: 4888
1	1	O14746|TERT_HUMAN	Telomerase reverse transcriptase OS=Homo sapiens GN=TERT PE=1 SV=1	29385	128599	1948	1361	85	58	79047	1	1	1	559.315	1116.62	2	1116.62	-0.0017	503	511	0	16.39	0.031	K	LSLQELTWK	M					File28663 Spectrum2978 scans: 3908
1	1	O14746|TERT_HUMAN	Telomerase reverse transcriptase OS=Homo sapiens GN=TERT PE=1 SV=1	29385	128599	1948	1361	85	58	79048	1	1	1	559.315	1116.62	2	1116.62	-0.0016	503	511	0	5.51	0.3	K	LSLQELTWK	M					File28722 Spectrum1927 scans: 2830
1	1	O14746|TERT_HUMAN	Telomerase reverse transcriptase OS=Homo sapiens GN=TERT PE=1 SV=1	29385	128599	1948	1361	85	58	79049	1	1	1	559.315	1116.62	2	1116.62	-0.0016	503	511	0	38.21	0.001	K	LSLQELTWK	M					File28698 Spectrum2020 scans: 2844
1	1	O14746|TERT_HUMAN	Telomerase reverse transcriptase OS=Homo sapiens GN=TERT PE=1 SV=1	29385	128599	1948	1361	85	58	79050	1	1	1	559.316	1116.62	2	1116.62	-0.0013	503	511	0	24.42	0.026	K	LSLQELTWK	M					File28663 Spectrum2764 scans: 3649
1	1	O14746|TERT_HUMAN	Telomerase reverse transcriptase OS=Homo sapiens GN=TERT PE=1 SV=1	29385	128599	1948	1361	85	58	79051	1	1	1	559.316	1116.62	2	1116.62	-0.0011	503	511	0	51.23	4.6e-05	K	LSLQELTWK	M					File28659 Spectrum1459 scans: 2405
1	1	O14746|TERT_HUMAN	Telomerase reverse transcriptase OS=Homo sapiens GN=TERT PE=1 SV=1	29385	128599	1948	1361	85	58	79053	1	1	1	559.316	1116.62	2	1116.62	-0.0008	503	511	0	50.83	5.1e-05	K	LSLQELTWK	M					File28706 Spectrum1863 scans: 2731
1	1	O14746|TERT_HUMAN	Telomerase reverse transcriptase OS=Homo sapiens GN=TERT PE=1 SV=1	29385	128599	1948	1361	85	58	79054	1	1	1	559.316	1116.62	2	1116.62	-0.0008	503	511	0	46.32	0.00016	K	LSLQELTWK	M					File28815 Spectrum2155 scans: 2954
1	1	O14746|TERT_HUMAN	Telomerase reverse transcriptase OS=Homo sapiens GN=TERT PE=1 SV=1	29385	128599	1948	1361	85	58	79055	1	1	1	559.316	1116.62	2	1116.62	-0.0007	503	511	0	28.63	0.0021	K	LSLQELTWK	M					File28663 Spectrum3551 scans: 4706
1	1	O14746|TERT_HUMAN	Telomerase reverse transcriptase OS=Homo sapiens GN=TERT PE=1 SV=1	29385	128599	1948	1361	85	58	79056	1	1	1	559.316	1116.62	2	1116.62	-0.0006	503	511	0	47.1	0.00013	K	LSLQELTWK	M					File28661 Spectrum2259 scans: 3028
1	1	O14746|TERT_HUMAN	Telomerase reverse transcriptase OS=Homo sapiens GN=TERT PE=1 SV=1	29385	128599	1948	1361	85	58	79057	1	1	1	559.316	1116.62	2	1116.62	-0.0005	503	511	0	55.61	1.9e-05	K	LSLQELTWK	M					File28673 Spectrum2104 scans: 2897
1	1	O14746|TERT_HUMAN	Telomerase reverse transcriptase OS=Homo sapiens GN=TERT PE=1 SV=1	29385	128599	1948	1361	85	58	79058	1	1	1	559.316	1116.62	2	1116.62	-0.0005	503	511	0	54.45	2.5e-05	K	LSLQELTWK	M					File28837 Spectrum2267 scans: 3038
1	1	O14746|TERT_HUMAN	Telomerase reverse transcriptase OS=Homo sapiens GN=TERT PE=1 SV=1	29385	128599	1948	1361	85	58	79059	1	1	1	559.316	1116.62	2	1116.62	-0.0004	503	511	0	10.5	0.19	K	LSLQELTWK	M					File28663 Spectrum5537 scans: 7809
1	1	O14746|TERT_HUMAN	Telomerase reverse transcriptase OS=Homo sapiens GN=TERT PE=1 SV=1	29385	128599	1948	1361	85	58	79060	1	1	1	559.316	1116.62	2	1116.62	-0.0004	503	511	0	31.22	0.0052	K	LSLQELTWK	M					File28663 Spectrum2442 scans: 3259
1	1	O14746|TERT_HUMAN	Telomerase reverse transcriptase OS=Homo sapiens GN=TERT PE=1 SV=1	29385	128599	1948	1361	85	58	79061	1	1	1	559.316	1116.62	2	1116.62	-0.0004	503	511	0	49.12	7.2e-05	K	LSLQELTWK	M					File28718 Spectrum1750 scans: 2663
1	1	O14746|TERT_HUMAN	Telomerase reverse transcriptase OS=Homo sapiens GN=TERT PE=1 SV=1	29385	128599	1948	1361	85	58	79062	1	1	1	559.316	1116.62	2	1116.62	-0.0004	503	511	0	54.99	2.2e-05	K	LSLQELTWK	M					File28793 Spectrum2040 scans: 2862
1	1	O14746|TERT_HUMAN	Telomerase reverse transcriptase OS=Homo sapiens GN=TERT PE=1 SV=1	29385	128599	1948	1361	85	58	79063	1	1	1	559.316	1116.62	2	1116.62	-0.0002	503	511	0	16.32	0.049	K	LSLQELTWK	M					File28663 Spectrum3430 scans: 4505
1	1	O14746|TERT_HUMAN	Telomerase reverse transcriptase OS=Homo sapiens GN=TERT PE=1 SV=1	29385	128599	1948	1361	85	58	79064	1	1	1	559.316	1116.62	2	1116.62	-0.0002	503	511	0	42.02	0.00043	K	LSLQELTWK	M					File28710 Spectrum1791 scans: 2674
1	1	O14746|TERT_HUMAN	Telomerase reverse transcriptase OS=Homo sapiens GN=TERT PE=1 SV=1	29385	128599	1948	1361	85	58	79065	1	1	1	559.316	1116.62	2	1116.62	-0.0002	503	511	0	36.48	0.0016	K	LSLQELTWK	M					File28724 Spectrum1959 scans: 2841
1	1	O14746|TERT_HUMAN	Telomerase reverse transcriptase OS=Homo sapiens GN=TERT PE=1 SV=1	29385	128599	1948	1361	85	58	79066	1	1	1	559.316	1116.62	2	1116.62	-0.0002	503	511	0	40.92	0.00056	K	LSLQELTWK	M					File28663 Spectrum2591 scans: 3440
1	1	O14746|TERT_HUMAN	Telomerase reverse transcriptase OS=Homo sapiens GN=TERT PE=1 SV=1	29385	128599	1948	1361	85	58	79067	1	1	1	559.316	1116.62	2	1116.62	-0.0002	503	511	0	48.45	9.9e-05	K	LSLQELTWK	M					File28671 Spectrum2139 scans: 2930
1	1	O14746|TERT_HUMAN	Telomerase reverse transcriptase OS=Homo sapiens GN=TERT PE=1 SV=1	29385	128599	1948	1361	85	58	79068	1	1	1	559.316	1116.62	2	1116.62	-0.0001	503	511	0	5.34	0.32	K	LSLQELTWK	M					File28730 Spectrum1812 scans: 2707
1	1	O14746|TERT_HUMAN	Telomerase reverse transcriptase OS=Homo sapiens GN=TERT PE=1 SV=1	29385	128599	1948	1361	85	58	79069	1	1	1	559.316	1116.62	2	1116.62	-0.0001	503	511	0	46.3	0.00016	K	LSLQELTWK	M					File28688 Spectrum1985 scans: 2820
1	1	O14746|TERT_HUMAN	Telomerase reverse transcriptase OS=Homo sapiens GN=TERT PE=1 SV=1	29385	128599	1948	1361	85	58	79070	1	1	1	559.316	1116.62	2	1116.62	-0.0001	503	511	0	54.16	2.6e-05	K	LSLQELTWK	M					File28686 Spectrum1995 scans: 2822
1	1	O14746|TERT_HUMAN	Telomerase reverse transcriptase OS=Homo sapiens GN=TERT PE=1 SV=1	29385	128599	1948	1361	85	58	79071	1	1	1	559.316	1116.62	2	1116.62	-0.0001	503	511	0	51.63	4.7e-05	K	LSLQELTWK	M					File28748 Spectrum2030 scans: 2851
1	1	O14746|TERT_HUMAN	Telomerase reverse transcriptase OS=Homo sapiens GN=TERT PE=1 SV=1	29385	128599	1948	1361	85	58	79072	1	1	1	559.316	1116.62	2	1116.62	0	503	511	0	35.95	0.00072	K	LSLQELTWK	M					File28708 Spectrum1836 scans: 2713
1	1	O14746|TERT_HUMAN	Telomerase reverse transcriptase OS=Homo sapiens GN=TERT PE=1 SV=1	29385	128599	1948	1361	85	58	79073	1	1	1	559.316	1116.62	2	1116.62	0	503	511	0	46.63	0.00014	K	LSLQELTWK	M					File28682 Spectrum1416 scans: 2385
1	1	O14746|TERT_HUMAN	Telomerase reverse transcriptase OS=Homo sapiens GN=TERT PE=1 SV=1	29385	128599	1948	1361	85	58	79074	1	1	1	559.316	1116.62	2	1116.62	0	503	511	0	54.33	2.5e-05	K	LSLQELTWK	M					File28675 Spectrum2160 scans: 2947
1	1	O14746|TERT_HUMAN	Telomerase reverse transcriptase OS=Homo sapiens GN=TERT PE=1 SV=1	29385	128599	1948	1361	85	58	79075	1	1	1	559.316	1116.62	2	1116.62	0	503	511	0	51.42	5e-05	K	LSLQELTWK	M					File28684 Spectrum2118 scans: 2923
1	1	O14746|TERT_HUMAN	Telomerase reverse transcriptase OS=Homo sapiens GN=TERT PE=1 SV=1	29385	128599	1948	1361	85	58	79076	1	1	1	559.316	1116.62	2	1116.62	0.0001	503	511	0	31.88	0.0055	K	LSLQELTWK	M					File28714 Spectrum1741 scans: 2636
1	1	O14746|TERT_HUMAN	Telomerase reverse transcriptase OS=Homo sapiens GN=TERT PE=1 SV=1	29385	128599	1948	1361	85	58	79077	1	1	1	559.316	1116.62	2	1116.62	0.0001	503	511	0	45.4	0.00011	K	LSLQELTWK	M					File28702 Spectrum1961 scans: 2794
1	1	O14746|TERT_HUMAN	Telomerase reverse transcriptase OS=Homo sapiens GN=TERT PE=1 SV=1	29385	128599	1948	1361	85	58	79078	1	1	1	559.316	1116.62	2	1116.62	0.0001	503	511	0	46.37	0.00016	K	LSLQELTWK	M					File28700 Spectrum1887 scans: 2748
1	1	O14746|TERT_HUMAN	Telomerase reverse transcriptase OS=Homo sapiens GN=TERT PE=1 SV=1	29385	128599	1948	1361	85	58	79079	1	1	1	559.316	1116.62	2	1116.62	0.0001	503	511	0	54.18	3.3e-05	K	LSLQELTWK	M					File28726 Spectrum1808 scans: 2686
1	1	O14746|TERT_HUMAN	Telomerase reverse transcriptase OS=Homo sapiens GN=TERT PE=1 SV=1	29385	128599	1948	1361	85	58	79080	1	1	1	559.316	1116.62	2	1116.62	0.0003	503	511	0	53.93	3.5e-05	K	LSLQELTWK	M					File28704 Spectrum1623 scans: 2547
1	1	O14746|TERT_HUMAN	Telomerase reverse transcriptase OS=Homo sapiens GN=TERT PE=1 SV=1	29385	128599	1948	1361	85	58	79081	1	1	1	559.316	1116.62	2	1116.62	0.0004	503	511	0	32.83	0.0029	K	LSLQELTWK	M					File28712 Spectrum1827 scans: 2715
1	1	O14746|TERT_HUMAN	Telomerase reverse transcriptase OS=Homo sapiens GN=TERT PE=1 SV=1	29385	128599	1948	1361	85	58	79082	1	1	1	559.316	1116.62	2	1116.62	0.0004	503	511	0	51.2	6.5e-05	K	LSLQELTWK	M					File28669 Spectrum2132 scans: 2925
1	1	O14746|TERT_HUMAN	Telomerase reverse transcriptase OS=Homo sapiens GN=TERT PE=1 SV=1	29385	128599	1948	1361	85	58	79083	1	1	1	559.316	1116.62	2	1116.62	0.0004	503	511	0	51.36	4.2e-05	K	LSLQELTWK	M					File28771 Spectrum2119 scans: 2925
1	1	O14746|TERT_HUMAN	Telomerase reverse transcriptase OS=Homo sapiens GN=TERT PE=1 SV=1	29385	128599	1948	1361	85	58	79084	1	1	1	559.317	1116.62	2	1116.62	0.0005	503	511	0	42.18	0.00011	K	LSLQELTWK	M					File28690 Spectrum1962 scans: 2810
1	1	O14746|TERT_HUMAN	Telomerase reverse transcriptase OS=Homo sapiens GN=TERT PE=1 SV=1	29385	128599	1948	1361	85	58	79085	1	1	1	559.317	1116.62	2	1116.62	0.0005	503	511	0	51.68	5.8e-05	K	LSLQELTWK	M					File28680 Spectrum2106 scans: 2909
1	1	O14746|TERT_HUMAN	Telomerase reverse transcriptase OS=Homo sapiens GN=TERT PE=1 SV=1	29385	128599	1948	1361	85	58	79086	1	1	1	559.317	1116.62	2	1116.62	0.0005	503	511	0	46.39	0.00018	K	LSLQELTWK	M					File28667 Spectrum2206 scans: 2985
1	1	O14746|TERT_HUMAN	Telomerase reverse transcriptase OS=Homo sapiens GN=TERT PE=1 SV=1	29385	128599	1948	1361	85	58	79087	1	1	1	559.317	1116.62	2	1116.62	0.0007	503	511	0	54.27	3e-05	K	LSLQELTWK	M					File28678 Spectrum2203 scans: 2981
1	1	O14746|TERT_HUMAN	Telomerase reverse transcriptase OS=Homo sapiens GN=TERT PE=1 SV=1	29385	128599	1948	1361	85	58	79088	1	1	1	559.317	1116.62	2	1116.62	0.001	503	511	0	54.53	2.4e-05	K	LSLQELTWK	M					File28663 Spectrum2262 scans: 3042
1	1	O14746|TERT_HUMAN	Telomerase reverse transcriptase OS=Homo sapiens GN=TERT PE=1 SV=1	29385	128599	1948	1361	85	58	79089	1	1	1	559.317	1116.62	2	1116.62	0.0011	503	511	0	45.62	0.00022	K	LSLQELTWK	M					File28665 Spectrum2299 scans: 3068
1	1	O14746|TERT_HUMAN	Telomerase reverse transcriptase OS=Homo sapiens GN=TERT PE=1 SV=1	29385	128599	1948	1361	85	58	81011	8	1	1	564.265	1126.52	2	1126.52	-0.0043	1049	1059	1	1.97	2.2	K	AKNAGMSLGAK	G	Phospho (ST)	0.00000020000.0			File28665 Spectrum2092 scans: 2820
1	1	O14746|TERT_HUMAN	Telomerase reverse transcriptase OS=Homo sapiens GN=TERT PE=1 SV=1	29385	128599	1948	1361	85	58	86369	1	1	1	572.839	1143.66	2	1143.67	-0.002	20	29	0	9.05	0.42	R	EVLPLATFVR	R					File28663 Spectrum3793 scans: 5071
1	1	O14746|TERT_HUMAN	Telomerase reverse transcriptase OS=Homo sapiens GN=TERT PE=1 SV=1	29385	128599	1948	1361	85	58	86373	1	1	1	572.839	1143.66	2	1143.67	-0.0019	20	29	0	21.05	0.027	R	EVLPLATFVR	R					File28663 Spectrum3264 scans: 4269
1	1	O14746|TERT_HUMAN	Telomerase reverse transcriptase OS=Homo sapiens GN=TERT PE=1 SV=1	29385	128599	1948	1361	85	58	86374	1	1	1	572.839	1143.66	2	1143.67	-0.0019	20	29	0	7.63	0.59	R	EVLPLATFVR	R					File28663 Spectrum3694 scans: 4929
1	1	O14746|TERT_HUMAN	Telomerase reverse transcriptase OS=Homo sapiens GN=TERT PE=1 SV=1	29385	128599	1948	1361	85	58	86377	1	1	1	572.839	1143.66	2	1143.67	-0.0018	20	29	0	4.57	1.2	R	EVLPLATFVR	R					File28663 Spectrum3606 scans: 4795
1	1	O14746|TERT_HUMAN	Telomerase reverse transcriptase OS=Homo sapiens GN=TERT PE=1 SV=1	29385	128599	1948	1361	85	58	86383	1	1	1	572.839	1143.66	2	1143.67	-0.0014	20	29	0	15.27	0.1	R	EVLPLATFVR	R					File28663 Spectrum3144 scans: 4115
1	1	O14746|TERT_HUMAN	Telomerase reverse transcriptase OS=Homo sapiens GN=TERT PE=1 SV=1	29385	128599	1948	1361	85	58	86384	1	1	1	572.839	1143.66	2	1143.67	-0.0014	20	29	0	15.19	0.1	R	EVLPLATFVR	R					File28663 Spectrum3021 scans: 3961
1	1	O14746|TERT_HUMAN	Telomerase reverse transcriptase OS=Homo sapiens GN=TERT PE=1 SV=1	29385	128599	1948	1361	85	58	86388	1	1	1	572.839	1143.66	2	1143.67	-0.0013	20	29	0	0.48	3	R	EVLPLATFVR	R					File28663 Spectrum3464 scans: 4564
1	1	O14746|TERT_HUMAN	Telomerase reverse transcriptase OS=Homo sapiens GN=TERT PE=1 SV=1	29385	128599	1948	1361	85	58	86389	1	1	1	572.839	1143.66	2	1143.67	-0.0013	20	29	0	24.72	0.011	R	EVLPLATFVR	R					File28663 Spectrum3528 scans: 4674
1	1	O14746|TERT_HUMAN	Telomerase reverse transcriptase OS=Homo sapiens GN=TERT PE=1 SV=1	29385	128599	1948	1361	85	58	86395	1	1	1	572.839	1143.66	2	1143.67	-0.0012	20	29	0	22.27	0.02	R	EVLPLATFVR	R					File28663 Spectrum2890 scans: 3802
1	1	O14746|TERT_HUMAN	Telomerase reverse transcriptase OS=Homo sapiens GN=TERT PE=1 SV=1	29385	128599	1948	1361	85	58	86403	1	1	1	572.84	1143.66	2	1143.67	-0.0008	20	29	0	1.93	2.1	R	EVLPLATFVR	R					File28736 Spectrum4187 scans: 6152
1	1	O14746|TERT_HUMAN	Telomerase reverse transcriptase OS=Homo sapiens GN=TERT PE=1 SV=1	29385	128599	1948	1361	85	58	86407	1	1	1	572.84	1143.66	2	1143.67	-0.0005	20	29	0	29.8	0.0035	R	EVLPLATFVR	R					File28663 Spectrum2749 scans: 3631
1	1	O14746|TERT_HUMAN	Telomerase reverse transcriptase OS=Homo sapiens GN=TERT PE=1 SV=1	29385	128599	1948	1361	85	58	86412	1	1	1	572.84	1143.66	2	1143.67	-0.0002	20	29	0	11.84	0.25	R	EVLPLATFVR	R					File28663 Spectrum3389 scans: 4439
1	1	O14746|TERT_HUMAN	Telomerase reverse transcriptase OS=Homo sapiens GN=TERT PE=1 SV=1	29385	128599	1948	1361	85	58	86424	1	1	1	572.84	1143.67	2	1143.67	0.0002	20	29	0	33.87	0.0015	R	EVLPLATFVR	R					File28663 Spectrum2611 scans: 3466
1	1	O14746|TERT_HUMAN	Telomerase reverse transcriptase OS=Homo sapiens GN=TERT PE=1 SV=1	29385	128599	1948	1361	85	58	86425	1	1	1	572.84	1143.67	2	1143.67	0.0002	20	29	0	44.47	0.00013	R	EVLPLATFVR	R					File28704 Spectrum1825 scans: 2799
1	1	O14746|TERT_HUMAN	Telomerase reverse transcriptase OS=Homo sapiens GN=TERT PE=1 SV=1	29385	128599	1948	1361	85	58	86427	1	1	1	572.84	1143.67	2	1143.67	0.0003	20	29	0	49.48	4.2e-05	R	EVLPLATFVR	R					File28748 Spectrum2231 scans: 3100
1	1	O14746|TERT_HUMAN	Telomerase reverse transcriptase OS=Homo sapiens GN=TERT PE=1 SV=1	29385	128599	1948	1361	85	58	86429	1	1	1	572.84	1143.67	2	1143.67	0.0004	20	29	0	46.63	8e-05	R	EVLPLATFVR	R					File28684 Spectrum2323 scans: 3174
1	1	O14746|TERT_HUMAN	Telomerase reverse transcriptase OS=Homo sapiens GN=TERT PE=1 SV=1	29385	128599	1948	1361	85	58	86430	1	1	1	572.84	1143.67	2	1143.67	0.0004	20	29	0	33.23	0.0018	R	EVLPLATFVR	R					File28686 Spectrum2198 scans: 3075
1	1	O14746|TERT_HUMAN	Telomerase reverse transcriptase OS=Homo sapiens GN=TERT PE=1 SV=1	29385	128599	1948	1361	85	58	86431	1	1	1	572.84	1143.67	2	1143.67	0.0004	20	29	0	39.38	0.00043	R	EVLPLATFVR	R					File28726 Spectrum2010 scans: 2936
1	1	O14746|TERT_HUMAN	Telomerase reverse transcriptase OS=Homo sapiens GN=TERT PE=1 SV=1	29385	128599	1948	1361	85	58	86433	1	1	1	572.84	1143.67	2	1143.67	0.0006	20	29	0	36.63	0.0008	R	EVLPLATFVR	R					File28671 Spectrum2356 scans: 3192
1	1	O14746|TERT_HUMAN	Telomerase reverse transcriptase OS=Homo sapiens GN=TERT PE=1 SV=1	29385	128599	1948	1361	85	58	86434	1	1	1	572.84	1143.67	2	1143.67	0.0006	20	29	0	40.88	0.0003	R	EVLPLATFVR	R					File28673 Spectrum2316 scans: 3156
1	1	O14746|TERT_HUMAN	Telomerase reverse transcriptase OS=Homo sapiens GN=TERT PE=1 SV=1	29385	128599	1948	1361	85	58	86435	1	1	1	572.84	1143.67	2	1143.67	0.0006	20	29	0	44.97	0.00012	R	EVLPLATFVR	R					File28815 Spectrum2366 scans: 3211
1	1	O14746|TERT_HUMAN	Telomerase reverse transcriptase OS=Homo sapiens GN=TERT PE=1 SV=1	29385	128599	1948	1361	85	58	86436	1	1	1	572.84	1143.67	2	1143.67	0.0006	20	29	0	47.45	6.7e-05	R	EVLPLATFVR	R					File28837 Spectrum2480 scans: 3296
1	1	O14746|TERT_HUMAN	Telomerase reverse transcriptase OS=Homo sapiens GN=TERT PE=1 SV=1	29385	128599	1948	1361	85	58	86440	1	1	1	572.84	1143.67	2	1143.67	0.0007	20	29	0	45.42	0.00011	R	EVLPLATFVR	R					File28669 Spectrum2350 scans: 3189
1	1	O14746|TERT_HUMAN	Telomerase reverse transcriptase OS=Homo sapiens GN=TERT PE=1 SV=1	29385	128599	1948	1361	85	58	86441	1	1	1	572.84	1143.67	2	1143.67	0.0007	20	29	0	50.04	3.7e-05	R	EVLPLATFVR	R					File28718 Spectrum1938 scans: 2901
1	1	O14746|TERT_HUMAN	Telomerase reverse transcriptase OS=Homo sapiens GN=TERT PE=1 SV=1	29385	128599	1948	1361	85	58	86442	1	1	1	572.84	1143.67	2	1143.67	0.0007	20	29	0	39.42	0.00042	R	EVLPLATFVR	R					File28675 Spectrum2377 scans: 3211
1	1	O14746|TERT_HUMAN	Telomerase reverse transcriptase OS=Homo sapiens GN=TERT PE=1 SV=1	29385	128599	1948	1361	85	58	86443	1	1	1	572.84	1143.67	2	1143.67	0.0007	20	29	0	36.25	0.00088	R	EVLPLATFVR	R					File28680 Spectrum2320 scans: 3169
1	1	O14746|TERT_HUMAN	Telomerase reverse transcriptase OS=Homo sapiens GN=TERT PE=1 SV=1	29385	128599	1948	1361	85	58	86444	1	1	1	572.84	1143.67	2	1143.67	0.0007	20	29	0	44.94	0.00012	R	EVLPLATFVR	R					File28678 Spectrum2414 scans: 3236
1	1	O14746|TERT_HUMAN	Telomerase reverse transcriptase OS=Homo sapiens GN=TERT PE=1 SV=1	29385	128599	1948	1361	85	58	86445	1	1	1	572.84	1143.67	2	1143.67	0.0007	20	29	0	39.8	0.00039	R	EVLPLATFVR	R					File28793 Spectrum2252 scans: 3120
1	1	O14746|TERT_HUMAN	Telomerase reverse transcriptase OS=Homo sapiens GN=TERT PE=1 SV=1	29385	128599	1948	1361	85	58	86446	1	1	1	572.84	1143.67	2	1143.67	0.0007	20	29	0	36.77	0.00078	R	EVLPLATFVR	R					File28771 Spectrum2335 scans: 3186
1	1	O14746|TERT_HUMAN	Telomerase reverse transcriptase OS=Homo sapiens GN=TERT PE=1 SV=1	29385	128599	1948	1361	85	58	86448	1	1	1	572.84	1143.67	2	1143.67	0.0008	20	29	0	35.59	0.001	R	EVLPLATFVR	R					File28720 Spectrum1888 scans: 2844
1	1	O14746|TERT_HUMAN	Telomerase reverse transcriptase OS=Homo sapiens GN=TERT PE=1 SV=1	29385	128599	1948	1361	85	58	86453	1	1	1	572.84	1143.67	2	1143.67	0.0009	20	29	0	45.77	9.5e-05	R	EVLPLATFVR	R					File28659 Spectrum1652 scans: 2654
1	1	O14746|TERT_HUMAN	Telomerase reverse transcriptase OS=Homo sapiens GN=TERT PE=1 SV=1	29385	128599	1948	1361	85	58	86454	1	1	1	572.84	1143.67	2	1143.67	0.0009	20	29	0	50.84	3e-05	R	EVLPLATFVR	R					File28665 Spectrum2517 scans: 3331
1	1	O14746|TERT_HUMAN	Telomerase reverse transcriptase OS=Homo sapiens GN=TERT PE=1 SV=1	29385	128599	1948	1361	85	58	86457	1	1	1	572.84	1143.67	2	1143.67	0.001	20	29	0	40.94	0.00029	R	EVLPLATFVR	R					File28667 Spectrum2427 scans: 3251
1	1	O14746|TERT_HUMAN	Telomerase reverse transcriptase OS=Homo sapiens GN=TERT PE=1 SV=1	29385	128599	1948	1361	85	58	86458	1	1	1	572.84	1143.67	2	1143.67	0.001	20	29	0	37.12	0.0007	R	EVLPLATFVR	R					File28661 Spectrum2475 scans: 3289
1	1	O14746|TERT_HUMAN	Telomerase reverse transcriptase OS=Homo sapiens GN=TERT PE=1 SV=1	29385	128599	1948	1361	85	58	86460	1	1	1	572.841	1143.67	2	1143.67	0.0012	20	29	0	24.27	0.013	R	EVLPLATFVR	R					File28696 Spectrum2381 scans: 3233
1	1	O14746|TERT_HUMAN	Telomerase reverse transcriptase OS=Homo sapiens GN=TERT PE=1 SV=1	29385	128599	1948	1361	85	58	86462	1	1	1	572.841	1143.67	2	1143.67	0.0012	20	29	0	52.24	2.1e-05	R	EVLPLATFVR	R					File28663 Spectrum2477 scans: 3303
1	1	O14746|TERT_HUMAN	Telomerase reverse transcriptase OS=Homo sapiens GN=TERT PE=1 SV=1	29385	128599	1948	1361	85	58	101233	1	1	1	606.323	1210.63	2	1210.63	-0.0026	660	669	0	20.48	0.017	K	ALFSVLNYER	A					File28663 Spectrum3079 scans: 4032
1	1	O14746|TERT_HUMAN	Telomerase reverse transcriptase OS=Homo sapiens GN=TERT PE=1 SV=1	29385	128599	1948	1361	85	58	101234	3	1	1	606.323	1210.63	2	1210.63	-0.0023	660	669	0	3.04	1.2	K	ALFSVLNYER	A					File28663 Spectrum3380 scans: 4426
1	1	O14746|TERT_HUMAN	Telomerase reverse transcriptase OS=Homo sapiens GN=TERT PE=1 SV=1	29385	128599	1948	1361	85	58	101235	1	1	1	606.324	1210.63	2	1210.63	-0.0017	660	669	0	42.71	0.00038	K	ALFSVLNYER	A					File28728 Spectrum1805 scans: 2713
1	1	O14746|TERT_HUMAN	Telomerase reverse transcriptase OS=Homo sapiens GN=TERT PE=1 SV=1	29385	128599	1948	1361	85	58	101236	1	1	1	606.324	1210.63	2	1210.63	-0.0016	660	669	0	9.28	0.27	K	ALFSVLNYER	A					File28663 Spectrum3605 scans: 4792
1	1	O14746|TERT_HUMAN	Telomerase reverse transcriptase OS=Homo sapiens GN=TERT PE=1 SV=1	29385	128599	1948	1361	85	58	101237	1	1	1	606.324	1210.63	2	1210.63	-0.0013	660	669	0	0.98	0.81	K	ALFSVLNYER	A					File28663 Spectrum3261 scans: 4265
1	1	O14746|TERT_HUMAN	Telomerase reverse transcriptase OS=Homo sapiens GN=TERT PE=1 SV=1	29385	128599	1948	1361	85	58	101238	1	1	1	606.324	1210.63	2	1210.63	-0.0013	660	669	0	64.82	2.3e-06	K	ALFSVLNYER	A					File28726 Spectrum1816 scans: 2695
1	1	O14746|TERT_HUMAN	Telomerase reverse transcriptase OS=Homo sapiens GN=TERT PE=1 SV=1	29385	128599	1948	1361	85	58	101239	1	1	1	606.324	1210.63	2	1210.63	-0.0013	660	669	0	59.87	7.2e-06	K	ALFSVLNYER	A					File28704 Spectrum1630 scans: 2556
1	1	O14746|TERT_HUMAN	Telomerase reverse transcriptase OS=Homo sapiens GN=TERT PE=1 SV=1	29385	128599	1948	1361	85	58	101240	2	1	1	404.552	1210.63	3	1210.63	-0.0012	660	669	0	2.46	1	K	ALFSVLNYER	A					File28748 Spectrum2051 scans: 2877
1	1	O14746|TERT_HUMAN	Telomerase reverse transcriptase OS=Homo sapiens GN=TERT PE=1 SV=1	29385	128599	1948	1361	85	58	101241	1	1	1	606.324	1210.63	2	1210.63	-0.001	660	669	0	27.15	0.0051	K	ALFSVLNYER	A					File28663 Spectrum2720 scans: 3596
1	1	O14746|TERT_HUMAN	Telomerase reverse transcriptase OS=Homo sapiens GN=TERT PE=1 SV=1	29385	128599	1948	1361	85	58	101242	1	1	1	606.324	1210.63	2	1210.63	-0.001	660	669	0	60.87	5.7e-06	K	ALFSVLNYER	A					File28690 Spectrum1969 scans: 2819
1	1	O14746|TERT_HUMAN	Telomerase reverse transcriptase OS=Homo sapiens GN=TERT PE=1 SV=1	29385	128599	1948	1361	85	58	101243	1	1	1	606.324	1210.63	2	1210.63	-0.001	660	669	0	23.77	0.0072	K	ALFSVLNYER	A					File28714 Spectrum1749 scans: 2646
1	1	O14746|TERT_HUMAN	Telomerase reverse transcriptase OS=Homo sapiens GN=TERT PE=1 SV=1	29385	128599	1948	1361	85	58	101244	1	1	1	606.324	1210.63	2	1210.63	-0.001	660	669	0	55.54	2e-05	K	ALFSVLNYER	A					File28771 Spectrum2127 scans: 2934
1	1	O14746|TERT_HUMAN	Telomerase reverse transcriptase OS=Homo sapiens GN=TERT PE=1 SV=1	29385	128599	1948	1361	85	58	101245	1	1	1	606.324	1210.63	2	1210.63	-0.001	660	669	0	51.53	2.4e-05	K	ALFSVLNYER	A					File28671 Spectrum2147 scans: 2940
1	1	O14746|TERT_HUMAN	Telomerase reverse transcriptase OS=Homo sapiens GN=TERT PE=1 SV=1	29385	128599	1948	1361	85	58	101246	1	1	1	606.324	1210.63	2	1210.63	-0.0008	660	669	0	22.79	0.014	K	ALFSVLNYER	A					File28663 Spectrum2907 scans: 3822
1	1	O14746|TERT_HUMAN	Telomerase reverse transcriptase OS=Homo sapiens GN=TERT PE=1 SV=1	29385	128599	1948	1361	85	58	101247	1	1	1	606.324	1210.63	2	1210.63	-0.0008	660	669	0	22.89	0.0071	K	ALFSVLNYER	A					File28716 Spectrum1814 scans: 2702
1	1	O14746|TERT_HUMAN	Telomerase reverse transcriptase OS=Homo sapiens GN=TERT PE=1 SV=1	29385	128599	1948	1361	85	58	101248	1	1	1	606.324	1210.63	2	1210.63	-0.0008	660	669	0	63.7	3.4e-06	K	ALFSVLNYER	A					File28815 Spectrum2166 scans: 2967
1	1	O14746|TERT_HUMAN	Telomerase reverse transcriptase OS=Homo sapiens GN=TERT PE=1 SV=1	29385	128599	1948	1361	85	58	101249	2	1	1	404.552	1210.63	3	1210.63	-0.0008	660	669	0	4.96	1	K	ALFSVLNYER	A					File28726 Spectrum1825 scans: 2706
1	1	O14746|TERT_HUMAN	Telomerase reverse transcriptase OS=Homo sapiens GN=TERT PE=1 SV=1	29385	128599	1948	1361	85	58	101251	1	1	1	606.324	1210.63	2	1210.63	-0.0007	660	669	0	54.69	2.1e-05	K	ALFSVLNYER	A					File28682 Spectrum1424 scans: 2395
1	1	O14746|TERT_HUMAN	Telomerase reverse transcriptase OS=Homo sapiens GN=TERT PE=1 SV=1	29385	128599	1948	1361	85	58	101252	1	1	1	606.324	1210.63	2	1210.63	-0.0007	660	669	0	59.05	1e-05	K	ALFSVLNYER	A					File28673 Spectrum2113 scans: 2908
1	1	O14746|TERT_HUMAN	Telomerase reverse transcriptase OS=Homo sapiens GN=TERT PE=1 SV=1	29385	128599	1948	1361	85	58	101253	1	1	1	606.324	1210.63	2	1210.63	-0.0007	660	669	0	52.44	3.8e-05	K	ALFSVLNYER	A					File28669 Spectrum2142 scans: 2937
1	1	O14746|TERT_HUMAN	Telomerase reverse transcriptase OS=Homo sapiens GN=TERT PE=1 SV=1	29385	128599	1948	1361	85	58	101254	1	1	1	606.324	1210.63	2	1210.63	-0.0007	660	669	0	76.27	1.9e-07	K	ALFSVLNYER	A					File28663 Spectrum2273 scans: 3055
1	1	O14746|TERT_HUMAN	Telomerase reverse transcriptase OS=Homo sapiens GN=TERT PE=1 SV=1	29385	128599	1948	1361	85	58	101255	1	1	1	606.324	1210.63	2	1210.63	-0.0006	660	669	0	43.9	0.00024	K	ALFSVLNYER	A					File28688 Spectrum1993 scans: 2830
1	1	O14746|TERT_HUMAN	Telomerase reverse transcriptase OS=Homo sapiens GN=TERT PE=1 SV=1	29385	128599	1948	1361	85	58	101256	1	1	1	606.324	1210.63	2	1210.63	-0.0006	660	669	0	63.16	2.6e-06	K	ALFSVLNYER	A					File28793 Spectrum2049 scans: 2873
1	1	O14746|TERT_HUMAN	Telomerase reverse transcriptase OS=Homo sapiens GN=TERT PE=1 SV=1	29385	128599	1948	1361	85	58	101257	1	1	1	606.324	1210.63	2	1210.63	-0.0006	660	669	0	69.18	6.3e-07	K	ALFSVLNYER	A					File28675 Spectrum2171 scans: 2960
1	1	O14746|TERT_HUMAN	Telomerase reverse transcriptase OS=Homo sapiens GN=TERT PE=1 SV=1	29385	128599	1948	1361	85	58	101258	1	1	1	606.324	1210.63	2	1210.63	-0.0006	660	669	0	58.82	1e-05	K	ALFSVLNYER	A					File28837 Spectrum2275 scans: 3048
1	1	O14746|TERT_HUMAN	Telomerase reverse transcriptase OS=Homo sapiens GN=TERT PE=1 SV=1	29385	128599	1948	1361	85	58	101259	2	1	1	404.552	1210.63	3	1210.63	-0.0005	660	669	0	8.89	0.4	K	ALFSVLNYER	A					File28815 Spectrum2177 scans: 2980
1	1	O14746|TERT_HUMAN	Telomerase reverse transcriptase OS=Homo sapiens GN=TERT PE=1 SV=1	29385	128599	1948	1361	85	58	101260	1	1	1	606.324	1210.63	2	1210.63	-0.0005	660	669	0	76.14	1.9e-07	K	ALFSVLNYER	A					File28661 Spectrum2268 scans: 3039
1	1	O14746|TERT_HUMAN	Telomerase reverse transcriptase OS=Homo sapiens GN=TERT PE=1 SV=1	29385	128599	1948	1361	85	58	101261	1	1	1	606.324	1210.63	2	1210.63	-0.0005	660	669	0	53.96	1.7e-05	K	ALFSVLNYER	A					File28667 Spectrum2216 scans: 2997
1	1	O14746|TERT_HUMAN	Telomerase reverse transcriptase OS=Homo sapiens GN=TERT PE=1 SV=1	29385	128599	1948	1361	85	58	101262	1	1	1	404.552	1210.63	3	1210.63	-0.0004	660	669	0	20.94	0.017	K	ALFSVLNYER	A					File28669 Spectrum2155 scans: 2952
1	1	O14746|TERT_HUMAN	Telomerase reverse transcriptase OS=Homo sapiens GN=TERT PE=1 SV=1	29385	128599	1948	1361	85	58	101263	1	1	1	404.552	1210.63	3	1210.63	-0.0002	660	669	0	20.25	0.052	K	ALFSVLNYER	A					File28667 Spectrum2234 scans: 3018
1	1	O14746|TERT_HUMAN	Telomerase reverse transcriptase OS=Homo sapiens GN=TERT PE=1 SV=1	29385	128599	1948	1361	85	58	101264	1	1	1	404.552	1210.63	3	1210.63	-0.0002	660	669	0	25.65	0.022	K	ALFSVLNYER	A					File28665 Spectrum2326 scans: 3100
1	1	O14746|TERT_HUMAN	Telomerase reverse transcriptase OS=Homo sapiens GN=TERT PE=1 SV=1	29385	128599	1948	1361	85	58	101266	1	1	1	606.324	1210.63	2	1210.63	-0.0002	660	669	0	60.88	6.5e-06	K	ALFSVLNYER	A					File28659 Spectrum1467 scans: 2415
1	1	O14746|TERT_HUMAN	Telomerase reverse transcriptase OS=Homo sapiens GN=TERT PE=1 SV=1	29385	128599	1948	1361	85	58	101267	1	1	1	606.324	1210.63	2	1210.63	-0.0002	660	669	0	56.85	1.7e-05	K	ALFSVLNYER	A					File28700 Spectrum1897 scans: 2760
1	1	O14746|TERT_HUMAN	Telomerase reverse transcriptase OS=Homo sapiens GN=TERT PE=1 SV=1	29385	128599	1948	1361	85	58	101268	1	1	1	606.324	1210.63	2	1210.63	-0.0002	660	669	0	66.23	1.8e-06	K	ALFSVLNYER	A					File28665 Spectrum2309 scans: 3080
1	1	O14746|TERT_HUMAN	Telomerase reverse transcriptase OS=Homo sapiens GN=TERT PE=1 SV=1	29385	128599	1948	1361	85	58	101270	1	1	1	606.324	1210.63	2	1210.63	-0.0001	660	669	0	55.58	1.9e-05	K	ALFSVLNYER	A					File28663 Spectrum2418 scans: 3230
1	1	O14746|TERT_HUMAN	Telomerase reverse transcriptase OS=Homo sapiens GN=TERT PE=1 SV=1	29385	128599	1948	1361	85	58	101271	1	1	1	606.324	1210.63	2	1210.63	-0.0001	660	669	0	27.33	0.014	K	ALFSVLNYER	A					File28724 Spectrum1974 scans: 2859
1	1	O14746|TERT_HUMAN	Telomerase reverse transcriptase OS=Homo sapiens GN=TERT PE=1 SV=1	29385	128599	1948	1361	85	58	101272	1	1	1	606.324	1210.63	2	1210.63	-0.0001	660	669	0	26.93	0.0059	K	ALFSVLNYER	A					File28702 Spectrum1974 scans: 2809
1	1	O14746|TERT_HUMAN	Telomerase reverse transcriptase OS=Homo sapiens GN=TERT PE=1 SV=1	29385	128599	1948	1361	85	58	101273	1	1	1	606.324	1210.63	2	1210.63	-0.0001	660	669	0	42.73	0.00041	K	ALFSVLNYER	A					File28686 Spectrum2004 scans: 2833
1	1	O14746|TERT_HUMAN	Telomerase reverse transcriptase OS=Homo sapiens GN=TERT PE=1 SV=1	29385	128599	1948	1361	85	58	101274	1	1	1	606.324	1210.63	2	1210.63	-0.0001	660	669	0	45.94	0.00017	K	ALFSVLNYER	A					File28738 Spectrum2087 scans: 2943
1	1	O14746|TERT_HUMAN	Telomerase reverse transcriptase OS=Homo sapiens GN=TERT PE=1 SV=1	29385	128599	1948	1361	85	58	101275	1	1	1	606.324	1210.63	2	1210.63	-0.0001	660	669	0	56.62	1e-05	K	ALFSVLNYER	A					File28684 Spectrum2127 scans: 2934
1	1	O14746|TERT_HUMAN	Telomerase reverse transcriptase OS=Homo sapiens GN=TERT PE=1 SV=1	29385	128599	1948	1361	85	58	101276	1	1	1	606.324	1210.63	2	1210.63	-0.0001	660	669	0	54.8	1.3e-05	K	ALFSVLNYER	A					File28680 Spectrum2121 scans: 2927
1	1	O14746|TERT_HUMAN	Telomerase reverse transcriptase OS=Homo sapiens GN=TERT PE=1 SV=1	29385	128599	1948	1361	85	58	101277	1	1	1	404.552	1210.63	3	1210.63	-0.0001	660	669	0	51.86	3.9e-05	K	ALFSVLNYER	A					File28663 Spectrum2282 scans: 3066
1	1	O14746|TERT_HUMAN	Telomerase reverse transcriptase OS=Homo sapiens GN=TERT PE=1 SV=1	29385	128599	1948	1361	85	58	101278	1	1	1	606.325	1210.63	2	1210.63	0	660	669	0	28.17	0.0029	K	ALFSVLNYER	A					File28706 Spectrum1877 scans: 2748
1	1	O14746|TERT_HUMAN	Telomerase reverse transcriptase OS=Homo sapiens GN=TERT PE=1 SV=1	29385	128599	1948	1361	85	58	101279	1	1	1	606.325	1210.63	2	1210.63	0	660	669	0	34.59	0.00057	K	ALFSVLNYER	A					File28712 Spectrum1832 scans: 2722
1	1	O14746|TERT_HUMAN	Telomerase reverse transcriptase OS=Homo sapiens GN=TERT PE=1 SV=1	29385	128599	1948	1361	85	58	101280	1	1	1	606.325	1210.63	2	1210.63	0.0001	660	669	0	60.22	7.3e-06	K	ALFSVLNYER	A					File28748 Spectrum2040 scans: 2863
1	1	O14746|TERT_HUMAN	Telomerase reverse transcriptase OS=Homo sapiens GN=TERT PE=1 SV=1	29385	128599	1948	1361	85	58	101281	1	1	1	606.325	1210.63	2	1210.63	0.0001	660	669	0	48.21	8.2e-05	K	ALFSVLNYER	A					File28678 Spectrum2209 scans: 2988
1	1	O14746|TERT_HUMAN	Telomerase reverse transcriptase OS=Homo sapiens GN=TERT PE=1 SV=1	29385	128599	1948	1361	85	58	101282	1	1	1	606.325	1210.63	2	1210.63	0.0003	660	669	0	32.47	0.0019	K	ALFSVLNYER	A					File28720 Spectrum1705 scans: 2614
1	1	O14746|TERT_HUMAN	Telomerase reverse transcriptase OS=Homo sapiens GN=TERT PE=1 SV=1	29385	128599	1948	1361	85	58	101283	1	1	1	606.325	1210.63	2	1210.63	0.0004	660	669	0	23.89	0.011	K	ALFSVLNYER	A					File28718 Spectrum1759 scans: 2674
1	1	O14746|TERT_HUMAN	Telomerase reverse transcriptase OS=Homo sapiens GN=TERT PE=1 SV=1	29385	128599	1948	1361	85	58	101284	1	1	1	606.325	1210.64	2	1210.63	0.0005	660	669	0	28.07	0.0074	K	ALFSVLNYER	A					File28718 Spectrum1765 scans: 2682
1	1	O14746|TERT_HUMAN	Telomerase reverse transcriptase OS=Homo sapiens GN=TERT PE=1 SV=1	29385	128599	1948	1361	85	58	101285	1	1	1	606.325	1210.64	2	1210.63	0.0006	660	669	0	60.02	7.6e-06	K	ALFSVLNYER	A					File28698 Spectrum2033 scans: 2860
1	1	O14746|TERT_HUMAN	Telomerase reverse transcriptase OS=Homo sapiens GN=TERT PE=1 SV=1	29385	128599	1948	1361	85	58	101287	1	1	1	606.325	1210.64	2	1210.63	0.0008	660	669	0	25.95	0.0078	K	ALFSVLNYER	A					File28708 Spectrum1848 scans: 2728
1	1	O14746|TERT_HUMAN	Telomerase reverse transcriptase OS=Homo sapiens GN=TERT PE=1 SV=1	29385	128599	1948	1361	85	58	101288	1	1	1	606.325	1210.64	2	1210.63	0.0009	660	669	0	58.53	1.1e-05	K	ALFSVLNYER	A					File28696 Spectrum2181 scans: 2988
1	1	O14746|TERT_HUMAN	Telomerase reverse transcriptase OS=Homo sapiens GN=TERT PE=1 SV=1	29385	128599	1948	1361	85	58	101289	1	1	1	606.325	1210.64	2	1210.63	0.0009	660	669	0	17.01	0.16	K	ALFSVLNYER	A					File28730 Spectrum1814 scans: 2709
1	1	O14746|TERT_HUMAN	Telomerase reverse transcriptase OS=Homo sapiens GN=TERT PE=1 SV=1	29385	128599	1948	1361	85	58	101290	1	1	1	606.325	1210.64	2	1210.63	0.0009	660	669	0	11.15	0.59	K	ALFSVLNYER	A					File28722 Spectrum1939 scans: 2845
1	1	O14746|TERT_HUMAN	Telomerase reverse transcriptase OS=Homo sapiens GN=TERT PE=1 SV=1	29385	128599	1948	1361	85	58	101291	1	1	1	606.325	1210.64	2	1210.63	0.0009	660	669	0	30.8	0.0025	K	ALFSVLNYER	A					File28736 Spectrum1819 scans: 2706
1	1	O14746|TERT_HUMAN	Telomerase reverse transcriptase OS=Homo sapiens GN=TERT PE=1 SV=1	29385	128599	1948	1361	85	58	101293	1	1	1	606.325	1210.64	2	1210.63	0.0011	660	669	0	5.5	0.5	K	ALFSVLNYER	A					File28734 Spectrum1735 scans: 2637
1	1	O14746|TERT_HUMAN	Telomerase reverse transcriptase OS=Homo sapiens GN=TERT PE=1 SV=1	29385	128599	1948	1361	85	58	101294	1	1	1	606.325	1210.64	2	1210.63	0.0014	660	669	0	18.33	0.031	K	ALFSVLNYER	A					File28732 Spectrum1751 scans: 2677
1	1	O14746|TERT_HUMAN	Telomerase reverse transcriptase OS=Homo sapiens GN=TERT PE=1 SV=1	29385	128599	1948	1361	85	58	101295	1	1	1	404.553	1210.64	3	1210.63	0.0022	660	669	0	6.44	0.58	K	ALFSVLNYER	A					File28837 Spectrum2286 scans: 3061
1	1	O14746|TERT_HUMAN	Telomerase reverse transcriptase OS=Homo sapiens GN=TERT PE=1 SV=1	29385	128599	1948	1361	85	58	103120	1	1	1	609.365	1216.72	2	1216.72	-0.0023	1087	1097	0	15.66	0.049	R	VTYVPLLGSLR	T					File28663 Spectrum3236 scans: 4234
1	1	O14746|TERT_HUMAN	Telomerase reverse transcriptase OS=Homo sapiens GN=TERT PE=1 SV=1	29385	128599	1948	1361	85	58	103121	1	1	1	609.365	1216.72	2	1216.72	-0.0023	1087	1097	0	14.37	0.066	R	VTYVPLLGSLR	T					File28663 Spectrum2917 scans: 3835
1	1	O14746|TERT_HUMAN	Telomerase reverse transcriptase OS=Homo sapiens GN=TERT PE=1 SV=1	29385	128599	1948	1361	85	58	103122	1	1	1	609.366	1216.72	2	1216.72	-0.0012	1087	1097	0	34.49	0.00057	R	VTYVPLLGSLR	T					File28684 Spectrum2347 scans: 3203
1	1	O14746|TERT_HUMAN	Telomerase reverse transcriptase OS=Homo sapiens GN=TERT PE=1 SV=1	29385	128599	1948	1361	85	58	103123	1	1	1	609.366	1216.72	2	1216.72	-0.0009	1087	1097	0	44.06	7.7e-05	R	VTYVPLLGSLR	T					File28682 Spectrum1627 scans: 2653
1	1	O14746|TERT_HUMAN	Telomerase reverse transcriptase OS=Homo sapiens GN=TERT PE=1 SV=1	29385	128599	1948	1361	85	58	103124	1	1	1	609.366	1216.72	2	1216.72	-0.0009	1087	1097	0	48.89	2.5e-05	R	VTYVPLLGSLR	T					File28669 Spectrum2366 scans: 3208
1	1	O14746|TERT_HUMAN	Telomerase reverse transcriptase OS=Homo sapiens GN=TERT PE=1 SV=1	29385	128599	1948	1361	85	58	103125	1	1	1	609.366	1216.72	2	1216.72	-0.0009	1087	1097	0	18.13	0.03	R	VTYVPLLGSLR	T					File28663 Spectrum2379 scans: 3183
1	1	O14746|TERT_HUMAN	Telomerase reverse transcriptase OS=Homo sapiens GN=TERT PE=1 SV=1	29385	128599	1948	1361	85	58	103126	1	1	1	609.366	1216.72	2	1216.72	-0.0008	1087	1097	0	23.76	0.0084	R	VTYVPLLGSLR	T					File28688 Spectrum2219 scans: 3108
1	1	O14746|TERT_HUMAN	Telomerase reverse transcriptase OS=Homo sapiens GN=TERT PE=1 SV=1	29385	128599	1948	1361	85	58	103127	1	1	1	609.366	1216.72	2	1216.72	-0.0008	1087	1097	0	40.87	0.00016	R	VTYVPLLGSLR	T					File28815 Spectrum2386 scans: 3235
1	1	O14746|TERT_HUMAN	Telomerase reverse transcriptase OS=Homo sapiens GN=TERT PE=1 SV=1	29385	128599	1948	1361	85	58	103128	1	1	1	609.366	1216.72	2	1216.72	-0.0007	1087	1097	0	15.46	0.057	R	VTYVPLLGSLR	T					File28663 Spectrum3065 scans: 4015
1	1	O14746|TERT_HUMAN	Telomerase reverse transcriptase OS=Homo sapiens GN=TERT PE=1 SV=1	29385	128599	1948	1361	85	58	103129	1	1	1	609.366	1216.72	2	1216.72	-0.0007	1087	1097	0	51.53	1.4e-05	R	VTYVPLLGSLR	T					File28671 Spectrum2376 scans: 3216
1	1	O14746|TERT_HUMAN	Telomerase reverse transcriptase OS=Homo sapiens GN=TERT PE=1 SV=1	29385	128599	1948	1361	85	58	103130	1	1	1	609.366	1216.72	2	1216.72	-0.0006	1087	1097	0	43.09	9.8e-05	R	VTYVPLLGSLR	T					File28675 Spectrum2401 scans: 3240
1	1	O14746|TERT_HUMAN	Telomerase reverse transcriptase OS=Homo sapiens GN=TERT PE=1 SV=1	29385	128599	1948	1361	85	58	103131	1	1	1	406.58	1216.72	3	1216.72	-0.0005	1087	1097	0	6.08	0.49	R	VTYVPLLGSLR	T					File28665 Spectrum2556 scans: 3377
1	1	O14746|TERT_HUMAN	Telomerase reverse transcriptase OS=Homo sapiens GN=TERT PE=1 SV=1	29385	128599	1948	1361	85	58	103132	1	1	1	609.366	1216.72	2	1216.72	-0.0004	1087	1097	0	3.11	0.98	R	VTYVPLLGSLR	T					File28716 Spectrum2035 scans: 2983
1	1	O14746|TERT_HUMAN	Telomerase reverse transcriptase OS=Homo sapiens GN=TERT PE=1 SV=1	29385	128599	1948	1361	85	58	103133	1	1	1	609.366	1216.72	2	1216.72	-0.0004	1087	1097	0	27.39	0.0036	R	VTYVPLLGSLR	T					File28663 Spectrum2788 scans: 3678
1	1	O14746|TERT_HUMAN	Telomerase reverse transcriptase OS=Homo sapiens GN=TERT PE=1 SV=1	29385	128599	1948	1361	85	58	103134	1	1	1	609.366	1216.72	2	1216.72	-0.0004	1087	1097	0	24.39	0.0073	R	VTYVPLLGSLR	T					File28663 Spectrum2653 scans: 3516
1	1	O14746|TERT_HUMAN	Telomerase reverse transcriptase OS=Homo sapiens GN=TERT PE=1 SV=1	29385	128599	1948	1361	85	58	103135	1	1	1	609.366	1216.72	2	1216.72	-0.0003	1087	1097	0	72.44	1.1e-07	R	VTYVPLLGSLR	T					File28704 Spectrum1847 scans: 2826
1	1	O14746|TERT_HUMAN	Telomerase reverse transcriptase OS=Homo sapiens GN=TERT PE=1 SV=1	29385	128599	1948	1361	85	58	103136	1	1	1	609.366	1216.72	2	1216.72	-0.0003	1087	1097	0	38.74	0.00027	R	VTYVPLLGSLR	T					File28680 Spectrum2345 scans: 3200
1	1	O14746|TERT_HUMAN	Telomerase reverse transcriptase OS=Homo sapiens GN=TERT PE=1 SV=1	29385	128599	1948	1361	85	58	103137	1	1	1	609.366	1216.72	2	1216.72	-0.0003	1087	1097	0	56.1	4.9e-06	R	VTYVPLLGSLR	T					File28793 Spectrum2271 scans: 3143
1	1	O14746|TERT_HUMAN	Telomerase reverse transcriptase OS=Homo sapiens GN=TERT PE=1 SV=1	29385	128599	1948	1361	85	58	103138	1	1	1	609.366	1216.72	2	1216.72	-0.0003	1087	1097	0	42.53	0.00011	R	VTYVPLLGSLR	T					File28837 Spectrum2500 scans: 3320
1	1	O14746|TERT_HUMAN	Telomerase reverse transcriptase OS=Homo sapiens GN=TERT PE=1 SV=1	29385	128599	1948	1361	85	58	103139	1	1	1	609.366	1216.72	2	1216.72	-0.0003	1087	1097	0	40.01	0.0002	R	VTYVPLLGSLR	T					File28659 Spectrum1663 scans: 2669
1	1	O14746|TERT_HUMAN	Telomerase reverse transcriptase OS=Homo sapiens GN=TERT PE=1 SV=1	29385	128599	1948	1361	85	58	103140	1	1	1	609.366	1216.72	2	1216.72	-0.0003	1087	1097	0	43.3	9.4e-05	R	VTYVPLLGSLR	T					File28665 Spectrum2537 scans: 3355
1	1	O14746|TERT_HUMAN	Telomerase reverse transcriptase OS=Homo sapiens GN=TERT PE=1 SV=1	29385	128599	1948	1361	85	58	103141	1	1	1	609.366	1216.72	2	1216.72	-0.0002	1087	1097	0	53.89	8.2e-06	R	VTYVPLLGSLR	T					File28673 Spectrum2341 scans: 3186
1	1	O14746|TERT_HUMAN	Telomerase reverse transcriptase OS=Homo sapiens GN=TERT PE=1 SV=1	29385	128599	1948	1361	85	58	103142	1	1	1	609.366	1216.72	2	1216.72	-0.0002	1087	1097	0	39.75	0.00021	R	VTYVPLLGSLR	T					File28748 Spectrum2251 scans: 3124
1	1	O14746|TERT_HUMAN	Telomerase reverse transcriptase OS=Homo sapiens GN=TERT PE=1 SV=1	29385	128599	1948	1361	85	58	103143	1	1	1	609.366	1216.72	2	1216.72	-0.0002	1087	1097	0	40.38	0.00018	R	VTYVPLLGSLR	T					File28678 Spectrum2434 scans: 3262
1	1	O14746|TERT_HUMAN	Telomerase reverse transcriptase OS=Homo sapiens GN=TERT PE=1 SV=1	29385	128599	1948	1361	85	58	103144	1	1	1	406.58	1216.72	3	1216.72	-0.0002	1087	1097	0	17.73	0.034	R	VTYVPLLGSLR	T					File28661 Spectrum2509 scans: 3330
1	1	O14746|TERT_HUMAN	Telomerase reverse transcriptase OS=Homo sapiens GN=TERT PE=1 SV=1	29385	128599	1948	1361	85	58	103145	1	1	1	406.58	1216.72	3	1216.72	-0.0002	1087	1097	0	15.24	0.06	R	VTYVPLLGSLR	T					File28663 Spectrum2507 scans: 3339
1	1	O14746|TERT_HUMAN	Telomerase reverse transcriptase OS=Homo sapiens GN=TERT PE=1 SV=1	29385	128599	1948	1361	85	58	103146	1	1	1	406.58	1216.72	3	1216.72	0	1087	1097	0	12.75	0.098	R	VTYVPLLGSLR	T					File28669 Spectrum2386 scans: 3232
1	1	O14746|TERT_HUMAN	Telomerase reverse transcriptase OS=Homo sapiens GN=TERT PE=1 SV=1	29385	128599	1948	1361	85	58	103147	1	1	1	609.366	1216.72	2	1216.72	0	1087	1097	0	46.34	4.3e-05	R	VTYVPLLGSLR	T					File28661 Spectrum2494 scans: 3312
1	1	O14746|TERT_HUMAN	Telomerase reverse transcriptase OS=Homo sapiens GN=TERT PE=1 SV=1	29385	128599	1948	1361	85	58	103148	1	1	1	609.366	1216.72	2	1216.72	0	1087	1097	0	42.82	9.7e-05	R	VTYVPLLGSLR	T					File28667 Spectrum2442 scans: 3269
1	1	O14746|TERT_HUMAN	Telomerase reverse transcriptase OS=Homo sapiens GN=TERT PE=1 SV=1	29385	128599	1948	1361	85	58	103149	1	1	1	609.366	1216.72	2	1216.72	0	1087	1097	0	60.24	1.8e-06	R	VTYVPLLGSLR	T					File28726 Spectrum2035 scans: 2966
1	1	O14746|TERT_HUMAN	Telomerase reverse transcriptase OS=Homo sapiens GN=TERT PE=1 SV=1	29385	128599	1948	1361	85	58	103150	1	1	1	609.366	1216.72	2	1216.72	0.0002	1087	1097	0	58.61	2.5e-06	R	VTYVPLLGSLR	T					File28771 Spectrum2355 scans: 3210
1	1	O14746|TERT_HUMAN	Telomerase reverse transcriptase OS=Homo sapiens GN=TERT PE=1 SV=1	29385	128599	1948	1361	85	58	103151	1	1	1	609.366	1216.72	2	1216.72	0.0003	1087	1097	0	39.25	0.00022	R	VTYVPLLGSLR	T					File28686 Spectrum2222 scans: 3106
1	1	O14746|TERT_HUMAN	Telomerase reverse transcriptase OS=Homo sapiens GN=TERT PE=1 SV=1	29385	128599	1948	1361	85	58	103152	1	1	1	609.366	1216.72	2	1216.72	0.0003	1087	1097	0	19.05	0.023	R	VTYVPLLGSLR	T					File28710 Spectrum2011 scans: 2950
1	1	O14746|TERT_HUMAN	Telomerase reverse transcriptase OS=Homo sapiens GN=TERT PE=1 SV=1	29385	128599	1948	1361	85	58	103153	1	1	1	609.366	1216.72	2	1216.72	0.0003	1087	1097	0	42.43	0.00011	R	VTYVPLLGSLR	T					File28690 Spectrum2200 scans: 3106
1	1	O14746|TERT_HUMAN	Telomerase reverse transcriptase OS=Homo sapiens GN=TERT PE=1 SV=1	29385	128599	1948	1361	85	58	103154	1	1	1	609.366	1216.72	2	1216.72	0.0004	1087	1097	0	28.93	0.0024	R	VTYVPLLGSLR	T					File28708 Spectrum2053 scans: 2985
1	1	O14746|TERT_HUMAN	Telomerase reverse transcriptase OS=Homo sapiens GN=TERT PE=1 SV=1	29385	128599	1948	1361	85	58	103155	1	1	1	609.366	1216.72	2	1216.72	0.0004	1087	1097	0	42.78	9.8e-05	R	VTYVPLLGSLR	T					File28700 Spectrum2112 scans: 3028
1	1	O14746|TERT_HUMAN	Telomerase reverse transcriptase OS=Homo sapiens GN=TERT PE=1 SV=1	29385	128599	1948	1361	85	58	103156	1	1	1	609.366	1216.72	2	1216.72	0.0004	1087	1097	0	45.14	5.7e-05	R	VTYVPLLGSLR	T					File28738 Spectrum2299 scans: 3208
1	1	O14746|TERT_HUMAN	Telomerase reverse transcriptase OS=Homo sapiens GN=TERT PE=1 SV=1	29385	128599	1948	1361	85	58	103157	1	1	1	609.366	1216.72	2	1216.72	0.0004	1087	1097	0	30.55	0.0016	R	VTYVPLLGSLR	T					File28698 Spectrum2253 scans: 3129
1	1	O14746|TERT_HUMAN	Telomerase reverse transcriptase OS=Homo sapiens GN=TERT PE=1 SV=1	29385	128599	1948	1361	85	58	103158	1	1	1	609.366	1216.72	2	1216.72	0.0004	1087	1097	0	28.58	0.0026	R	VTYVPLLGSLR	T					File28712 Spectrum2048 scans: 2992
1	1	O14746|TERT_HUMAN	Telomerase reverse transcriptase OS=Homo sapiens GN=TERT PE=1 SV=1	29385	128599	1948	1361	85	58	103160	1	1	1	609.366	1216.72	2	1216.72	0.0005	1087	1097	0	47.23	3.5e-05	R	VTYVPLLGSLR	T					File28706 Spectrum2105 scans: 3028
1	1	O14746|TERT_HUMAN	Telomerase reverse transcriptase OS=Homo sapiens GN=TERT PE=1 SV=1	29385	128599	1948	1361	85	58	103161	1	1	1	609.367	1216.72	2	1216.72	0.0013	1087	1097	0	19.92	0.017	R	VTYVPLLGSLR	T					File28696 Spectrum2408 scans: 3266
1	1	O14746|TERT_HUMAN	Telomerase reverse transcriptase OS=Homo sapiens GN=TERT PE=1 SV=1	29385	128599	1948	1361	85	58	103162	1	1	1	609.367	1216.72	2	1216.72	0.0016	1087	1097	0	70.27	1.6e-07	R	VTYVPLLGSLR	T					File28663 Spectrum2517 scans: 3351
1	1	O14746|TERT_HUMAN	Telomerase reverse transcriptase OS=Homo sapiens GN=TERT PE=1 SV=1	29385	128599	1948	1361	85	58	103163	1	1	1	609.368	1216.72	2	1216.72	0.0026	1087	1097	0	0.99	1.2	R	VTYVPLLGSLR	T					File28730 Spectrum2028 scans: 2977
1	1	O14746|TERT_HUMAN	Telomerase reverse transcriptase OS=Homo sapiens GN=TERT PE=1 SV=1	29385	128599	1948	1361	85	58	103212	1	1	1	609.809	1217.6	2	1217.6	-0.0006	109	120	0	56.56	2.8e-05	R	GGPPEAFTTSVR	S					File28688 Spectrum982 scans: 1576
1	1	O14746|TERT_HUMAN	Telomerase reverse transcriptase OS=Homo sapiens GN=TERT PE=1 SV=1	29385	128599	1948	1361	85	58	103213	1	1	1	609.809	1217.6	2	1217.6	-0.0005	109	120	0	44.81	0.00041	R	GGPPEAFTTSVR	S					File28710 Spectrum844 scans: 1463
1	1	O14746|TERT_HUMAN	Telomerase reverse transcriptase OS=Homo sapiens GN=TERT PE=1 SV=1	29385	128599	1948	1361	85	58	103214	1	1	1	609.809	1217.6	2	1217.6	-0.0002	109	120	0	48.9	4e-05	R	GGPPEAFTTSVR	S					File28690 Spectrum977 scans: 1566
1	1	O14746|TERT_HUMAN	Telomerase reverse transcriptase OS=Homo sapiens GN=TERT PE=1 SV=1	29385	128599	1948	1361	85	58	103215	1	1	1	609.809	1217.6	2	1217.6	0	109	120	0	84.44	4.1e-08	R	GGPPEAFTTSVR	S					File28722 Spectrum968 scans: 1594
1	1	O14746|TERT_HUMAN	Telomerase reverse transcriptase OS=Homo sapiens GN=TERT PE=1 SV=1	29385	128599	1948	1361	85	58	103216	1	1	1	609.809	1217.6	2	1217.6	0.0002	109	120	0	54.11	4.4e-05	R	GGPPEAFTTSVR	S					File28700 Spectrum897 scans: 1514
1	1	O14746|TERT_HUMAN	Telomerase reverse transcriptase OS=Homo sapiens GN=TERT PE=1 SV=1	29385	128599	1948	1361	85	58	103217	1	1	1	609.809	1217.6	2	1217.6	0.0002	109	120	0	75.15	3.4e-07	R	GGPPEAFTTSVR	S					File28684 Spectrum1076 scans: 1652
1	1	O14746|TERT_HUMAN	Telomerase reverse transcriptase OS=Homo sapiens GN=TERT PE=1 SV=1	29385	128599	1948	1361	85	58	103218	1	1	1	609.809	1217.6	2	1217.6	0.0003	109	120	0	88.19	1.7e-08	R	GGPPEAFTTSVR	S					File28716 Spectrum844 scans: 1471
1	1	O14746|TERT_HUMAN	Telomerase reverse transcriptase OS=Homo sapiens GN=TERT PE=1 SV=1	29385	128599	1948	1361	85	58	103219	1	1	1	609.809	1217.6	2	1217.6	0.0004	109	120	0	42.08	0.00036	R	GGPPEAFTTSVR	S					File28702 Spectrum953 scans: 1549
1	1	O14746|TERT_HUMAN	Telomerase reverse transcriptase OS=Homo sapiens GN=TERT PE=1 SV=1	29385	128599	1948	1361	85	58	103220	1	1	1	609.809	1217.6	2	1217.6	0.0004	109	120	0	64.6	3.9e-06	R	GGPPEAFTTSVR	S					File28686 Spectrum984 scans: 1577
1	1	O14746|TERT_HUMAN	Telomerase reverse transcriptase OS=Homo sapiens GN=TERT PE=1 SV=1	29385	128599	1948	1361	85	58	103221	1	1	1	609.809	1217.6	2	1217.6	0.0004	109	120	0	74.74	3.8e-07	R	GGPPEAFTTSVR	S					File28673 Spectrum1063 scans: 1633
1	1	O14746|TERT_HUMAN	Telomerase reverse transcriptase OS=Homo sapiens GN=TERT PE=1 SV=1	29385	128599	1948	1361	85	58	103222	1	1	1	609.809	1217.6	2	1217.6	0.0004	109	120	0	78.49	1.6e-07	R	GGPPEAFTTSVR	S					File28724 Spectrum998 scans: 1601
1	1	O14746|TERT_HUMAN	Telomerase reverse transcriptase OS=Homo sapiens GN=TERT PE=1 SV=1	29385	128599	1948	1361	85	58	103223	1	1	1	609.81	1217.6	2	1217.6	0.0005	109	120	0	62.37	6.5e-06	R	GGPPEAFTTSVR	S					File28698 Spectrum999 scans: 1587
1	1	O14746|TERT_HUMAN	Telomerase reverse transcriptase OS=Homo sapiens GN=TERT PE=1 SV=1	29385	128599	1948	1361	85	58	103224	1	1	1	609.81	1217.6	2	1217.6	0.0006	109	120	0	49.1	9.2e-05	R	GGPPEAFTTSVR	S					File28736 Spectrum852 scans: 1475
1	1	O14746|TERT_HUMAN	Telomerase reverse transcriptase OS=Homo sapiens GN=TERT PE=1 SV=1	29385	128599	1948	1361	85	58	103225	1	1	1	609.81	1217.6	2	1217.6	0.0006	109	120	0	84.42	4.1e-08	R	GGPPEAFTTSVR	S					File28714 Spectrum811 scans: 1439
1	1	O14746|TERT_HUMAN	Telomerase reverse transcriptase OS=Homo sapiens GN=TERT PE=1 SV=1	29385	128599	1948	1361	85	58	103226	1	1	1	609.81	1217.6	2	1217.6	0.0006	109	120	0	74.59	3.9e-07	R	GGPPEAFTTSVR	S					File28704 Spectrum727 scans: 1373
1	1	O14746|TERT_HUMAN	Telomerase reverse transcriptase OS=Homo sapiens GN=TERT PE=1 SV=1	29385	128599	1948	1361	85	58	103227	1	1	1	609.81	1217.6	2	1217.6	0.0006	109	120	0	68.46	1.6e-06	R	GGPPEAFTTSVR	S					File28682 Spectrum600 scans: 1264
1	1	O14746|TERT_HUMAN	Telomerase reverse transcriptase OS=Homo sapiens GN=TERT PE=1 SV=1	29385	128599	1948	1361	85	58	103228	1	1	1	609.81	1217.6	2	1217.6	0.0006	109	120	0	92.4	6.5e-09	R	GGPPEAFTTSVR	S					File28671 Spectrum1086 scans: 1654
1	1	O14746|TERT_HUMAN	Telomerase reverse transcriptase OS=Homo sapiens GN=TERT PE=1 SV=1	29385	128599	1948	1361	85	58	103229	1	1	1	609.81	1217.6	2	1217.6	0.0008	109	120	0	78.57	1.7e-07	R	GGPPEAFTTSVR	S					File28720 Spectrum750 scans: 1394
1	1	O14746|TERT_HUMAN	Telomerase reverse transcriptase OS=Homo sapiens GN=TERT PE=1 SV=1	29385	128599	1948	1361	85	58	103230	1	1	1	609.81	1217.6	2	1217.6	0.0008	109	120	0	67.03	2.4e-06	R	GGPPEAFTTSVR	S					File28728 Spectrum835 scans: 1470
1	1	O14746|TERT_HUMAN	Telomerase reverse transcriptase OS=Homo sapiens GN=TERT PE=1 SV=1	29385	128599	1948	1361	85	58	103231	1	1	1	609.81	1217.6	2	1217.6	0.0009	109	120	0	64.66	4.1e-06	R	GGPPEAFTTSVR	S					File28708 Spectrum875 scans: 1496
1	1	O14746|TERT_HUMAN	Telomerase reverse transcriptase OS=Homo sapiens GN=TERT PE=1 SV=1	29385	128599	1948	1361	85	58	103232	1	1	1	609.81	1217.6	2	1217.6	0.0009	109	120	0	62.46	6.8e-06	R	GGPPEAFTTSVR	S					File28732 Spectrum810 scans: 1457
1	1	O14746|TERT_HUMAN	Telomerase reverse transcriptase OS=Homo sapiens GN=TERT PE=1 SV=1	29385	128599	1948	1361	85	58	103233	1	1	1	609.81	1217.6	2	1217.6	0.0009	109	120	0	81.87	7.8e-08	R	GGPPEAFTTSVR	S					File28659 Spectrum606 scans: 1268
1	1	O14746|TERT_HUMAN	Telomerase reverse transcriptase OS=Homo sapiens GN=TERT PE=1 SV=1	29385	128599	1948	1361	85	58	103234	1	1	1	609.81	1217.6	2	1217.6	0.0009	109	120	0	82.22	7.2e-08	R	GGPPEAFTTSVR	S					File28667 Spectrum1152 scans: 1706
1	1	O14746|TERT_HUMAN	Telomerase reverse transcriptase OS=Homo sapiens GN=TERT PE=1 SV=1	29385	128599	1948	1361	85	58	103235	1	1	1	609.81	1217.61	2	1217.6	0.001	109	120	0	68.83	1.5e-06	R	GGPPEAFTTSVR	S					File28718 Spectrum793 scans: 1442
1	1	O14746|TERT_HUMAN	Telomerase reverse transcriptase OS=Homo sapiens GN=TERT PE=1 SV=1	29385	128599	1948	1361	85	58	103236	1	1	1	609.81	1217.61	2	1217.6	0.001	109	120	0	89.43	1.3e-08	R	GGPPEAFTTSVR	S					File28680 Spectrum1076 scans: 1650
1	1	O14746|TERT_HUMAN	Telomerase reverse transcriptase OS=Homo sapiens GN=TERT PE=1 SV=1	29385	128599	1948	1361	85	58	103237	1	1	1	609.81	1217.61	2	1217.6	0.0011	109	120	0	65.9	3e-06	R	GGPPEAFTTSVR	S					File28706 Spectrum898 scans: 1515
1	1	O14746|TERT_HUMAN	Telomerase reverse transcriptase OS=Homo sapiens GN=TERT PE=1 SV=1	29385	128599	1948	1361	85	58	103238	1	1	1	609.81	1217.61	2	1217.6	0.0011	109	120	0	77.63	2e-07	R	GGPPEAFTTSVR	S					File28730 Spectrum845 scans: 1470
1	1	O14746|TERT_HUMAN	Telomerase reverse transcriptase OS=Homo sapiens GN=TERT PE=1 SV=1	29385	128599	1948	1361	85	58	103239	1	1	1	609.81	1217.61	2	1217.6	0.0011	109	120	0	88.39	1.7e-08	R	GGPPEAFTTSVR	S					File28771 Spectrum1076 scans: 1658
1	1	O14746|TERT_HUMAN	Telomerase reverse transcriptase OS=Homo sapiens GN=TERT PE=1 SV=1	29385	128599	1948	1361	85	58	103240	1	1	1	609.81	1217.61	2	1217.6	0.0011	109	120	0	92.53	6.6e-09	R	GGPPEAFTTSVR	S					File28793 Spectrum1014 scans: 1604
1	1	O14746|TERT_HUMAN	Telomerase reverse transcriptase OS=Homo sapiens GN=TERT PE=1 SV=1	29385	128599	1948	1361	85	58	103241	1	1	1	609.81	1217.61	2	1217.6	0.0013	109	120	0	74.69	4e-07	R	GGPPEAFTTSVR	S					File28678 Spectrum1142 scans: 1696
1	1	O14746|TERT_HUMAN	Telomerase reverse transcriptase OS=Homo sapiens GN=TERT PE=1 SV=1	29385	128599	1948	1361	85	58	103242	1	1	1	609.81	1217.61	2	1217.6	0.0013	109	120	0	81.85	7.7e-08	R	GGPPEAFTTSVR	S					File28675 Spectrum1111 scans: 1674
1	1	O14746|TERT_HUMAN	Telomerase reverse transcriptase OS=Homo sapiens GN=TERT PE=1 SV=1	29385	128599	1948	1361	85	58	103243	1	1	1	609.81	1217.61	2	1217.6	0.0015	109	120	0	58.19	1.8e-05	R	GGPPEAFTTSVR	S					File28669 Spectrum1089 scans: 1655
1	1	O14746|TERT_HUMAN	Telomerase reverse transcriptase OS=Homo sapiens GN=TERT PE=1 SV=1	29385	128599	1948	1361	85	58	103244	1	1	1	609.81	1217.61	2	1217.6	0.0015	109	120	0	65.19	3.6e-06	R	GGPPEAFTTSVR	S					File28815 Spectrum1120 scans: 1687
1	1	O14746|TERT_HUMAN	Telomerase reverse transcriptase OS=Homo sapiens GN=TERT PE=1 SV=1	29385	128599	1948	1361	85	58	103245	1	1	1	609.81	1217.61	2	1217.6	0.0016	109	120	0	97.11	2.3e-09	R	GGPPEAFTTSVR	S					File28726 Spectrum830 scans: 1454
1	1	O14746|TERT_HUMAN	Telomerase reverse transcriptase OS=Homo sapiens GN=TERT PE=1 SV=1	29385	128599	1948	1361	85	58	103246	1	1	1	609.81	1217.61	2	1217.6	0.0016	109	120	0	73.34	5.4e-07	R	GGPPEAFTTSVR	S					File28748 Spectrum1015 scans: 1599
1	1	O14746|TERT_HUMAN	Telomerase reverse transcriptase OS=Homo sapiens GN=TERT PE=1 SV=1	29385	128599	1948	1361	85	58	103247	1	1	1	406.876	1217.61	3	1217.6	0.0018	109	120	0	15.14	0.36	R	GGPPEAFTTSVR	S					File28663 Spectrum1211 scans: 1768
1	1	O14746|TERT_HUMAN	Telomerase reverse transcriptase OS=Homo sapiens GN=TERT PE=1 SV=1	29385	128599	1948	1361	85	58	103248	1	1	1	609.81	1217.61	2	1217.6	0.0019	109	120	0	86.99	2.3e-08	R	GGPPEAFTTSVR	S					File28661 Spectrum1194 scans: 1741
1	1	O14746|TERT_HUMAN	Telomerase reverse transcriptase OS=Homo sapiens GN=TERT PE=1 SV=1	29385	128599	1948	1361	85	58	103249	1	1	1	609.81	1217.61	2	1217.6	0.0022	109	120	0	84.96	3.7e-08	R	GGPPEAFTTSVR	S					File28665 Spectrum1226 scans: 1772
1	1	O14746|TERT_HUMAN	Telomerase reverse transcriptase OS=Homo sapiens GN=TERT PE=1 SV=1	29385	128599	1948	1361	85	58	103250	1	1	1	609.811	1217.61	2	1217.6	0.0028	109	120	0	87.36	2.2e-08	R	GGPPEAFTTSVR	S					File28663 Spectrum1197 scans: 1747
1	1	O14746|TERT_HUMAN	Telomerase reverse transcriptase OS=Homo sapiens GN=TERT PE=1 SV=1	29385	128599	1948	1361	85	58	107489	1	1	1	413.244	1236.71	3	1236.71	0.0002	471	481	1	23.12	0.011	R	RLVPPGLWGSR	H					File28663 Spectrum1740 scans: 2406
1	1	O14746|TERT_HUMAN	Telomerase reverse transcriptase OS=Homo sapiens GN=TERT PE=1 SV=1	29385	128599	1948	1361	85	58	110739	2	1	1	625.319	1248.62	2	1248.62	0.0008	225	236	1	4.45	0.38	R	GGSASRSLPLPK	R	Phospho (ST)	0.002000000000.0			File28740 Spectrum2287 scans: 3817
1	1	O14746|TERT_HUMAN	Telomerase reverse transcriptase OS=Homo sapiens GN=TERT PE=1 SV=1	29385	128599	1948	1361	85	58	110758	3	1	1	625.32	1248.63	2	1248.62	0.0031	225	236	1	3.53	1.4	R	GGSASRSLPLPK	R	Phospho (ST)	0.002000000000.0			File28736 Spectrum2951 scans: 4282
1	1	O14746|TERT_HUMAN	Telomerase reverse transcriptase OS=Homo sapiens GN=TERT PE=1 SV=1	29385	128599	1948	1361	85	58	120923	1	1	1	649.348	1296.68	2	1296.68	-0.0026	1087	1097	0	4.87	0.44	R	VTYVPLLGSLR	T	Phospho (ST)	0.00000000200.0			File28663 Spectrum3473 scans: 4575
1	1	O14746|TERT_HUMAN	Telomerase reverse transcriptase OS=Homo sapiens GN=TERT PE=1 SV=1	29385	128599	1948	1361	85	58	122177	4	1	1	652.359	1302.7	2	1302.7	0.0068	73	83	1	1.37	2.7	R	QVSCLKELVAR	V					File28732 Spectrum2810 scans: 4254
1	1	O14746|TERT_HUMAN	Telomerase reverse transcriptase OS=Homo sapiens GN=TERT PE=1 SV=1	29385	128599	1948	1361	85	58	122337	1	1	1	652.868	1303.72	2	1303.72	-0.0026	209	222	0	28.29	0.0095	R	EAGVPLGLPAPGAR	R					File28680 Spectrum1618 scans: 2308
1	1	O14746|TERT_HUMAN	Telomerase reverse transcriptase OS=Homo sapiens GN=TERT PE=1 SV=1	29385	128599	1948	1361	85	58	122338	1	1	1	652.869	1303.72	2	1303.72	-0.002	209	222	0	2.61	0.57	R	EAGVPLGLPAPGAR	R					File28663 Spectrum3229 scans: 4225
1	1	O14746|TERT_HUMAN	Telomerase reverse transcriptase OS=Homo sapiens GN=TERT PE=1 SV=1	29385	128599	1948	1361	85	58	122339	1	1	1	652.869	1303.72	2	1303.72	-0.0018	209	222	0	27.44	0.0051	R	EAGVPLGLPAPGAR	R					File28684 Spectrum1620 scans: 2314
1	1	O14746|TERT_HUMAN	Telomerase reverse transcriptase OS=Homo sapiens GN=TERT PE=1 SV=1	29385	128599	1948	1361	85	58	122340	2	1	1	652.869	1303.72	2	1303.72	-0.0018	209	222	0	5.1	1.1	R	EAGVPLGLPAPGAR	R					File28732 Spectrum1278 scans: 2080
1	1	O14746|TERT_HUMAN	Telomerase reverse transcriptase OS=Homo sapiens GN=TERT PE=1 SV=1	29385	128599	1948	1361	85	58	122341	1	1	1	652.869	1303.72	2	1303.72	-0.0017	209	222	0	20.59	0.015	R	EAGVPLGLPAPGAR	R					File28720 Spectrum1230 scans: 2011
1	1	O14746|TERT_HUMAN	Telomerase reverse transcriptase OS=Homo sapiens GN=TERT PE=1 SV=1	29385	128599	1948	1361	85	58	122342	1	1	1	652.869	1303.72	2	1303.72	-0.0017	209	222	0	20.79	0.014	R	EAGVPLGLPAPGAR	R					File28708 Spectrum1379 scans: 2130
1	1	O14746|TERT_HUMAN	Telomerase reverse transcriptase OS=Homo sapiens GN=TERT PE=1 SV=1	29385	128599	1948	1361	85	58	122343	1	1	1	652.869	1303.72	2	1303.72	-0.0016	209	222	0	4.84	0.88	R	EAGVPLGLPAPGAR	R					File28663 Spectrum2983 scans: 3914
1	1	O14746|TERT_HUMAN	Telomerase reverse transcriptase OS=Homo sapiens GN=TERT PE=1 SV=1	29385	128599	1948	1361	85	58	122344	1	1	1	652.869	1303.72	2	1303.72	-0.0016	209	222	0	26.31	0.0034	R	EAGVPLGLPAPGAR	R					File28688 Spectrum1504 scans: 2226
1	1	O14746|TERT_HUMAN	Telomerase reverse transcriptase OS=Homo sapiens GN=TERT PE=1 SV=1	29385	128599	1948	1361	85	58	122345	1	1	1	652.869	1303.72	2	1303.72	-0.0015	209	222	0	34.4	0.0011	R	EAGVPLGLPAPGAR	R					File28669 Spectrum1643 scans: 2322
1	1	O14746|TERT_HUMAN	Telomerase reverse transcriptase OS=Homo sapiens GN=TERT PE=1 SV=1	29385	128599	1948	1361	85	58	122346	1	1	1	652.869	1303.72	2	1303.72	-0.0015	209	222	0	28.42	0.0096	R	EAGVPLGLPAPGAR	R					File28815 Spectrum1665 scans: 2351
1	1	O14746|TERT_HUMAN	Telomerase reverse transcriptase OS=Homo sapiens GN=TERT PE=1 SV=1	29385	128599	1948	1361	85	58	122347	1	1	1	652.869	1303.72	2	1303.72	-0.0015	209	222	0	46.2	0.00017	R	EAGVPLGLPAPGAR	R					File28665 Spectrum1788 scans: 2448
1	1	O14746|TERT_HUMAN	Telomerase reverse transcriptase OS=Homo sapiens GN=TERT PE=1 SV=1	29385	128599	1948	1361	85	58	122349	1	1	1	652.869	1303.72	2	1303.72	-0.0013	209	222	0	21.07	0.055	R	EAGVPLGLPAPGAR	R					File28730 Spectrum1351 scans: 2115
1	1	O14746|TERT_HUMAN	Telomerase reverse transcriptase OS=Homo sapiens GN=TERT PE=1 SV=1	29385	128599	1948	1361	85	58	122350	1	1	1	652.869	1303.72	2	1303.72	-0.0013	209	222	0	31.94	0.0016	R	EAGVPLGLPAPGAR	R					File28793 Spectrum1565 scans: 2275
1	1	O14746|TERT_HUMAN	Telomerase reverse transcriptase OS=Homo sapiens GN=TERT PE=1 SV=1	29385	128599	1948	1361	85	58	122351	1	1	1	652.869	1303.72	2	1303.72	-0.0013	209	222	0	28.65	0.0036	R	EAGVPLGLPAPGAR	R					File28667 Spectrum1708 scans: 2373
1	1	O14746|TERT_HUMAN	Telomerase reverse transcriptase OS=Homo sapiens GN=TERT PE=1 SV=1	29385	128599	1948	1361	85	58	122352	1	1	1	652.869	1303.72	2	1303.72	-0.0012	209	222	0	19.47	0.029	R	EAGVPLGLPAPGAR	R					File28712 Spectrum1357 scans: 2118
1	1	O14746|TERT_HUMAN	Telomerase reverse transcriptase OS=Homo sapiens GN=TERT PE=1 SV=1	29385	128599	1948	1361	85	58	122353	1	1	1	652.869	1303.72	2	1303.72	-0.0012	209	222	0	24.06	0.008	R	EAGVPLGLPAPGAR	R					File28702 Spectrum1488 scans: 2204
1	1	O14746|TERT_HUMAN	Telomerase reverse transcriptase OS=Homo sapiens GN=TERT PE=1 SV=1	29385	128599	1948	1361	85	58	122354	1	1	1	652.869	1303.72	2	1303.72	-0.0012	209	222	0	35.15	0.0011	R	EAGVPLGLPAPGAR	R					File28675 Spectrum1665 scans: 2342
1	1	O14746|TERT_HUMAN	Telomerase reverse transcriptase OS=Homo sapiens GN=TERT PE=1 SV=1	29385	128599	1948	1361	85	58	122355	1	1	1	652.869	1303.72	2	1303.72	-0.0012	209	222	0	35.19	0.00092	R	EAGVPLGLPAPGAR	R					File28663 Spectrum1899 scans: 2597
1	1	O14746|TERT_HUMAN	Telomerase reverse transcriptase OS=Homo sapiens GN=TERT PE=1 SV=1	29385	128599	1948	1361	85	58	122356	1	1	1	652.869	1303.72	2	1303.72	-0.0011	209	222	0	38.08	0.00051	R	EAGVPLGLPAPGAR	R					File28659 Spectrum1014 scans: 1831
1	1	O14746|TERT_HUMAN	Telomerase reverse transcriptase OS=Homo sapiens GN=TERT PE=1 SV=1	29385	128599	1948	1361	85	58	122357	1	1	1	652.869	1303.72	2	1303.72	-0.0011	209	222	0	21.51	0.029	R	EAGVPLGLPAPGAR	R					File28736 Spectrum1338 scans: 2099
1	1	O14746|TERT_HUMAN	Telomerase reverse transcriptase OS=Homo sapiens GN=TERT PE=1 SV=1	29385	128599	1948	1361	85	58	122358	1	1	1	652.869	1303.72	2	1303.72	-0.001	209	222	0	29.83	0.0073	R	EAGVPLGLPAPGAR	R					File28710 Spectrum1336 scans: 2093
1	1	O14746|TERT_HUMAN	Telomerase reverse transcriptase OS=Homo sapiens GN=TERT PE=1 SV=1	29385	128599	1948	1361	85	58	122359	1	1	1	652.869	1303.72	2	1303.72	-0.001	209	222	0	30.78	0.0019	R	EAGVPLGLPAPGAR	R					File28716 Spectrum1336 scans: 2099
1	1	O14746|TERT_HUMAN	Telomerase reverse transcriptase OS=Homo sapiens GN=TERT PE=1 SV=1	29385	128599	1948	1361	85	58	122360	1	1	1	652.869	1303.72	2	1303.72	-0.001	209	222	0	40.72	0.00059	R	EAGVPLGLPAPGAR	R					File28686 Spectrum1521 scans: 2233
1	1	O14746|TERT_HUMAN	Telomerase reverse transcriptase OS=Homo sapiens GN=TERT PE=1 SV=1	29385	128599	1948	1361	85	58	122361	1	1	1	652.869	1303.72	2	1303.72	-0.001	209	222	0	26.39	0.0038	R	EAGVPLGLPAPGAR	R					File28673 Spectrum1617 scans: 2300
1	1	O14746|TERT_HUMAN	Telomerase reverse transcriptase OS=Homo sapiens GN=TERT PE=1 SV=1	29385	128599	1948	1361	85	58	122362	1	1	1	652.869	1303.72	2	1303.72	-0.001	209	222	0	37.22	0.0005	R	EAGVPLGLPAPGAR	R					File28738 Spectrum1591 scans: 2324
1	1	O14746|TERT_HUMAN	Telomerase reverse transcriptase OS=Homo sapiens GN=TERT PE=1 SV=1	29385	128599	1948	1361	85	58	122363	1	1	1	652.869	1303.72	2	1303.72	-0.0009	209	222	0	26.01	0.013	R	EAGVPLGLPAPGAR	R					File28726 Spectrum1337 scans: 2091
1	1	O14746|TERT_HUMAN	Telomerase reverse transcriptase OS=Homo sapiens GN=TERT PE=1 SV=1	29385	128599	1948	1361	85	58	122364	1	1	1	652.869	1303.72	2	1303.72	-0.0009	209	222	0	26.36	0.005	R	EAGVPLGLPAPGAR	R					File28698 Spectrum1538 scans: 2247
1	1	O14746|TERT_HUMAN	Telomerase reverse transcriptase OS=Homo sapiens GN=TERT PE=1 SV=1	29385	128599	1948	1361	85	58	122365	1	1	1	652.869	1303.72	2	1303.72	-0.0009	209	222	0	23.81	0.007	R	EAGVPLGLPAPGAR	R					File28661 Spectrum1726 scans: 2381
1	1	O14746|TERT_HUMAN	Telomerase reverse transcriptase OS=Homo sapiens GN=TERT PE=1 SV=1	29385	128599	1948	1361	85	58	122366	1	1	1	652.869	1303.72	2	1303.72	-0.0007	209	222	0	5.82	0.45	R	EAGVPLGLPAPGAR	R					File28696 Spectrum1662 scans: 2357
1	1	O14746|TERT_HUMAN	Telomerase reverse transcriptase OS=Homo sapiens GN=TERT PE=1 SV=1	29385	128599	1948	1361	85	58	122367	1	1	1	652.869	1303.72	2	1303.72	-0.0007	209	222	0	44.87	0.00015	R	EAGVPLGLPAPGAR	R					File28718 Spectrum1282 scans: 2065
1	1	O14746|TERT_HUMAN	Telomerase reverse transcriptase OS=Homo sapiens GN=TERT PE=1 SV=1	29385	128599	1948	1361	85	58	122368	1	1	1	652.869	1303.72	2	1303.72	-0.0006	209	222	0	41.46	0.00044	R	EAGVPLGLPAPGAR	R					File28682 Spectrum991 scans: 1823
1	1	O14746|TERT_HUMAN	Telomerase reverse transcriptase OS=Homo sapiens GN=TERT PE=1 SV=1	29385	128599	1948	1361	85	58	122369	1	1	1	652.869	1303.72	2	1303.72	-0.0006	209	222	0	42.99	0.00013	R	EAGVPLGLPAPGAR	R					File28671 Spectrum1648 scans: 2330
1	1	O14746|TERT_HUMAN	Telomerase reverse transcriptase OS=Homo sapiens GN=TERT PE=1 SV=1	29385	128599	1948	1361	85	58	122370	1	1	1	652.87	1303.72	2	1303.72	-0.0005	209	222	0	43.76	0.00015	R	EAGVPLGLPAPGAR	R					File28714 Spectrum1281 scans: 2051
1	1	O14746|TERT_HUMAN	Telomerase reverse transcriptase OS=Homo sapiens GN=TERT PE=1 SV=1	29385	128599	1948	1361	85	58	122371	1	1	1	652.87	1303.72	2	1303.72	-0.0005	209	222	0	26.51	0.015	R	EAGVPLGLPAPGAR	R					File28748 Spectrum1548 scans: 2250
1	1	O14746|TERT_HUMAN	Telomerase reverse transcriptase OS=Homo sapiens GN=TERT PE=1 SV=1	29385	128599	1948	1361	85	58	122372	1	1	1	652.87	1303.72	2	1303.72	-0.0005	209	222	0	23.79	0.0072	R	EAGVPLGLPAPGAR	R					File28678 Spectrum1701 scans: 2370
1	1	O14746|TERT_HUMAN	Telomerase reverse transcriptase OS=Homo sapiens GN=TERT PE=1 SV=1	29385	128599	1948	1361	85	58	122373	1	1	1	652.87	1303.72	2	1303.72	-0.0004	209	222	0	21.61	0.013	R	EAGVPLGLPAPGAR	R					File28704 Spectrum1175 scans: 1971
1	1	O14746|TERT_HUMAN	Telomerase reverse transcriptase OS=Homo sapiens GN=TERT PE=1 SV=1	29385	128599	1948	1361	85	58	122374	1	1	1	652.87	1303.72	2	1303.72	-0.0004	209	222	0	41.59	0.00047	R	EAGVPLGLPAPGAR	R					File28663 Spectrum1757 scans: 2426
1	1	O14746|TERT_HUMAN	Telomerase reverse transcriptase OS=Homo sapiens GN=TERT PE=1 SV=1	29385	128599	1948	1361	85	58	122375	1	1	1	652.87	1303.72	2	1303.72	-0.0002	209	222	0	23.4	0.0099	R	EAGVPLGLPAPGAR	R					File28706 Spectrum1402 scans: 2150
1	1	O14746|TERT_HUMAN	Telomerase reverse transcriptase OS=Homo sapiens GN=TERT PE=1 SV=1	29385	128599	1948	1361	85	58	122376	1	1	1	652.87	1303.72	2	1303.72	-0.0002	209	222	0	22.07	0.0093	R	EAGVPLGLPAPGAR	R					File28700 Spectrum1418 scans: 2158
1	1	O14746|TERT_HUMAN	Telomerase reverse transcriptase OS=Homo sapiens GN=TERT PE=1 SV=1	29385	128599	1948	1361	85	58	122377	1	1	1	652.87	1303.72	2	1303.72	-0.0001	209	222	0	38.68	0.00091	R	EAGVPLGLPAPGAR	R					File28771 Spectrum1625 scans: 2321
1	1	O14746|TERT_HUMAN	Telomerase reverse transcriptase OS=Homo sapiens GN=TERT PE=1 SV=1	29385	128599	1948	1361	85	58	122378	1	1	1	652.87	1303.72	2	1303.72	0	209	222	0	32.55	0.0028	R	EAGVPLGLPAPGAR	R					File28728 Spectrum1327 scans: 2105
1	1	O14746|TERT_HUMAN	Telomerase reverse transcriptase OS=Homo sapiens GN=TERT PE=1 SV=1	29385	128599	1948	1361	85	58	122379	1	1	1	652.87	1303.73	2	1303.72	0.0004	209	222	0	37.6	0.0012	R	EAGVPLGLPAPGAR	R					File28724 Spectrum1505 scans: 2257
1	1	O14746|TERT_HUMAN	Telomerase reverse transcriptase OS=Homo sapiens GN=TERT PE=1 SV=1	29385	128599	1948	1361	85	58	122380	1	1	1	652.87	1303.73	2	1303.72	0.0007	209	222	0	19.53	0.073	R	EAGVPLGLPAPGAR	R					File28722 Spectrum1464 scans: 2236
1	1	O14746|TERT_HUMAN	Telomerase reverse transcriptase OS=Homo sapiens GN=TERT PE=1 SV=1	29385	128599	1948	1361	85	58	122381	1	1	1	652.87	1303.73	2	1303.72	0.0012	209	222	0	40.32	0.00058	R	EAGVPLGLPAPGAR	R					File28837 Spectrum1772 scans: 2434
1	1	O14746|TERT_HUMAN	Telomerase reverse transcriptase OS=Homo sapiens GN=TERT PE=1 SV=1	29385	128599	1948	1361	85	58	123252	1	1	1	653.876	1305.74	2	1305.74	-0.0027	144	155	0	66.41	7.9e-07	R	VGDDVLVHLLAR	C					File28680 Spectrum2183 scans: 3001
1	1	O14746|TERT_HUMAN	Telomerase reverse transcriptase OS=Homo sapiens GN=TERT PE=1 SV=1	29385	128599	1948	1361	85	58	123253	1	1	1	653.876	1305.74	2	1305.74	-0.0022	144	155	0	67.93	5.6e-07	R	VGDDVLVHLLAR	C					File28704 Spectrum1695 scans: 2638
1	1	O14746|TERT_HUMAN	Telomerase reverse transcriptase OS=Homo sapiens GN=TERT PE=1 SV=1	29385	128599	1948	1361	85	58	123254	1	1	1	653.876	1305.74	2	1305.74	-0.0021	144	155	0	61.84	2.3e-06	R	VGDDVLVHLLAR	C					File28771 Spectrum2197 scans: 3018
1	1	O14746|TERT_HUMAN	Telomerase reverse transcriptase OS=Homo sapiens GN=TERT PE=1 SV=1	29385	128599	1948	1361	85	58	123255	1	1	1	653.877	1305.74	2	1305.74	-0.0017	144	155	0	71.4	2.9e-07	R	VGDDVLVHLLAR	C					File28684 Spectrum2192 scans: 3013
1	1	O14746|TERT_HUMAN	Telomerase reverse transcriptase OS=Homo sapiens GN=TERT PE=1 SV=1	29385	128599	1948	1361	85	58	123256	1	1	1	653.877	1305.74	2	1305.74	-0.0015	144	155	0	83.77	1.7e-08	R	VGDDVLVHLLAR	C					File28675 Spectrum2238 scans: 3041
1	1	O14746|TERT_HUMAN	Telomerase reverse transcriptase OS=Homo sapiens GN=TERT PE=1 SV=1	29385	128599	1948	1361	85	58	123258	1	1	1	653.877	1305.74	2	1305.74	-0.0013	144	155	0	51.93	2.5e-05	R	VGDDVLVHLLAR	C					File28730 Spectrum1872 scans: 2780
1	1	O14746|TERT_HUMAN	Telomerase reverse transcriptase OS=Homo sapiens GN=TERT PE=1 SV=1	29385	128599	1948	1361	85	58	123259	1	1	1	653.877	1305.74	2	1305.74	-0.0013	144	155	0	70.36	3.6e-07	R	VGDDVLVHLLAR	C					File28726 Spectrum1878 scans: 2772
1	1	O14746|TERT_HUMAN	Telomerase reverse transcriptase OS=Homo sapiens GN=TERT PE=1 SV=1	29385	128599	1948	1361	85	58	123261	1	1	1	653.877	1305.74	2	1305.74	-0.0011	144	155	0	53.1	1.9e-05	R	VGDDVLVHLLAR	C					File28696 Spectrum2247 scans: 3067
1	1	O14746|TERT_HUMAN	Telomerase reverse transcriptase OS=Homo sapiens GN=TERT PE=1 SV=1	29385	128599	1948	1361	85	58	123262	1	1	1	653.877	1305.74	2	1305.74	-0.0011	144	155	0	71.75	2.6e-07	R	VGDDVLVHLLAR	C					File28682 Spectrum1487 scans: 2475
1	1	O14746|TERT_HUMAN	Telomerase reverse transcriptase OS=Homo sapiens GN=TERT PE=1 SV=1	29385	128599	1948	1361	85	58	123263	1	1	1	653.877	1305.74	2	1305.74	-0.0011	144	155	0	56.43	9e-06	R	VGDDVLVHLLAR	C					File28686 Spectrum2071 scans: 2915
1	1	O14746|TERT_HUMAN	Telomerase reverse transcriptase OS=Homo sapiens GN=TERT PE=1 SV=1	29385	128599	1948	1361	85	58	123264	1	1	1	653.877	1305.74	2	1305.74	-0.0011	144	155	0	70.27	3.7e-07	R	VGDDVLVHLLAR	C					File28669 Spectrum2210 scans: 3018
1	1	O14746|TERT_HUMAN	Telomerase reverse transcriptase OS=Homo sapiens GN=TERT PE=1 SV=1	29385	128599	1948	1361	85	58	123265	1	1	1	653.877	1305.74	2	1305.74	-0.0011	144	155	0	86.41	9e-09	R	VGDDVLVHLLAR	C					File28661 Spectrum2335 scans: 3119
1	1	O14746|TERT_HUMAN	Telomerase reverse transcriptase OS=Homo sapiens GN=TERT PE=1 SV=1	29385	128599	1948	1361	85	58	123268	1	1	1	653.877	1305.74	2	1305.74	-0.001	144	155	0	64.33	1.5e-06	R	VGDDVLVHLLAR	C					File28716 Spectrum1868 scans: 2768
1	1	O14746|TERT_HUMAN	Telomerase reverse transcriptase OS=Homo sapiens GN=TERT PE=1 SV=1	29385	128599	1948	1361	85	58	123269	1	1	1	653.877	1305.74	2	1305.74	-0.001	144	155	0	64.43	1.4e-06	R	VGDDVLVHLLAR	C					File28671 Spectrum2217 scans: 3024
1	1	O14746|TERT_HUMAN	Telomerase reverse transcriptase OS=Homo sapiens GN=TERT PE=1 SV=1	29385	128599	1948	1361	85	58	123270	1	1	1	653.877	1305.74	2	1305.74	-0.0009	144	155	0	20.89	0.03	R	VGDDVLVHLLAR	C					File28694 Spectrum2072 scans: 2963
1	1	O14746|TERT_HUMAN	Telomerase reverse transcriptase OS=Homo sapiens GN=TERT PE=1 SV=1	29385	128599	1948	1361	85	58	123271	1	1	1	653.877	1305.74	2	1305.74	-0.0009	144	155	0	65.99	9.3e-07	R	VGDDVLVHLLAR	C					File28720 Spectrum1759 scans: 2681
1	1	O14746|TERT_HUMAN	Telomerase reverse transcriptase OS=Homo sapiens GN=TERT PE=1 SV=1	29385	128599	1948	1361	85	58	123272	1	1	1	653.877	1305.74	2	1305.74	-0.0009	144	155	0	65.16	1.1e-06	R	VGDDVLVHLLAR	C					File28748 Spectrum2104 scans: 2942
1	1	O14746|TERT_HUMAN	Telomerase reverse transcriptase OS=Homo sapiens GN=TERT PE=1 SV=1	29385	128599	1948	1361	85	58	123273	1	1	1	653.877	1305.74	2	1305.74	-0.0008	144	155	0	65.51	9.8e-07	R	VGDDVLVHLLAR	C					File28659 Spectrum1525 scans: 2489
1	1	O14746|TERT_HUMAN	Telomerase reverse transcriptase OS=Homo sapiens GN=TERT PE=1 SV=1	29385	128599	1948	1361	85	58	123274	1	1	1	653.877	1305.74	2	1305.74	-0.0008	144	155	0	67.76	5.9e-07	R	VGDDVLVHLLAR	C					File28678 Spectrum2277 scans: 3069
1	1	O14746|TERT_HUMAN	Telomerase reverse transcriptase OS=Homo sapiens GN=TERT PE=1 SV=1	29385	128599	1948	1361	85	58	123275	1	1	1	653.877	1305.74	2	1305.74	-0.0008	144	155	0	61.51	2.5e-06	R	VGDDVLVHLLAR	C					File28718 Spectrum1818 scans: 2749
1	1	O14746|TERT_HUMAN	Telomerase reverse transcriptase OS=Homo sapiens GN=TERT PE=1 SV=1	29385	128599	1948	1361	85	58	123276	1	1	1	653.877	1305.74	2	1305.74	-0.0006	144	155	0	66.92	7.1e-07	R	VGDDVLVHLLAR	C					File28815 Spectrum2230 scans: 3046
1	1	O14746|TERT_HUMAN	Telomerase reverse transcriptase OS=Homo sapiens GN=TERT PE=1 SV=1	29385	128599	1948	1361	85	58	123277	1	1	1	653.877	1305.74	2	1305.74	-0.0006	144	155	0	87.07	6.9e-09	R	VGDDVLVHLLAR	C					File28667 Spectrum2287 scans: 3082
1	1	O14746|TERT_HUMAN	Telomerase reverse transcriptase OS=Homo sapiens GN=TERT PE=1 SV=1	29385	128599	1948	1361	85	58	123281	1	1	1	653.877	1305.74	2	1305.74	-0.0005	144	155	0	79.63	3.8e-08	R	VGDDVLVHLLAR	C					File28728 Spectrum1858 scans: 2779
1	1	O14746|TERT_HUMAN	Telomerase reverse transcriptase OS=Homo sapiens GN=TERT PE=1 SV=1	29385	128599	1948	1361	85	58	123282	1	1	1	653.877	1305.74	2	1305.74	-0.0005	144	155	0	64.08	1.4e-06	R	VGDDVLVHLLAR	C					File28698 Spectrum2091 scans: 2930
1	1	O14746|TERT_HUMAN	Telomerase reverse transcriptase OS=Homo sapiens GN=TERT PE=1 SV=1	29385	128599	1948	1361	85	58	123283	1	1	1	653.877	1305.74	2	1305.74	-0.0005	144	155	0	66.89	7.2e-07	R	VGDDVLVHLLAR	C					File28673 Spectrum2178 scans: 2986
1	1	O14746|TERT_HUMAN	Telomerase reverse transcriptase OS=Homo sapiens GN=TERT PE=1 SV=1	29385	128599	1948	1361	85	58	123284	1	1	1	653.877	1305.74	2	1305.74	-0.0005	144	155	0	69.57	3.9e-07	R	VGDDVLVHLLAR	C					File28837 Spectrum2342 scans: 3129
1	1	O14746|TERT_HUMAN	Telomerase reverse transcriptase OS=Homo sapiens GN=TERT PE=1 SV=1	29385	128599	1948	1361	85	58	123285	1	1	1	436.254	1305.74	3	1305.74	-0.0005	144	155	0	41.02	0.00028	R	VGDDVLVHLLAR	C					File28694 Spectrum2059 scans: 2947
1	1	O14746|TERT_HUMAN	Telomerase reverse transcriptase OS=Homo sapiens GN=TERT PE=1 SV=1	29385	128599	1948	1361	85	58	123288	1	1	1	653.877	1305.74	2	1305.74	-0.0004	144	155	0	48.96	4.4e-05	R	VGDDVLVHLLAR	C					File28722 Spectrum1994 scans: 2913
1	1	O14746|TERT_HUMAN	Telomerase reverse transcriptase OS=Homo sapiens GN=TERT PE=1 SV=1	29385	128599	1948	1361	85	58	123289	1	1	1	653.877	1305.74	2	1305.74	-0.0004	144	155	0	56.62	7.6e-06	R	VGDDVLVHLLAR	C					File28724 Spectrum2024 scans: 2922
1	1	O14746|TERT_HUMAN	Telomerase reverse transcriptase OS=Homo sapiens GN=TERT PE=1 SV=1	29385	128599	1948	1361	85	58	123290	1	1	1	436.254	1305.74	3	1305.74	-0.0003	144	155	0	32.55	0.0019	R	VGDDVLVHLLAR	C					File28710 Spectrum1857 scans: 2756
1	1	O14746|TERT_HUMAN	Telomerase reverse transcriptase OS=Homo sapiens GN=TERT PE=1 SV=1	29385	128599	1948	1361	85	58	123292	1	1	1	653.877	1305.74	2	1305.74	-0.0003	144	155	0	36.06	0.00087	R	VGDDVLVHLLAR	C					File28706 Spectrum1953 scans: 2842
1	1	O14746|TERT_HUMAN	Telomerase reverse transcriptase OS=Homo sapiens GN=TERT PE=1 SV=1	29385	128599	1948	1361	85	58	123293	1	1	1	653.877	1305.74	2	1305.74	-0.0003	144	155	0	78.37	5.1e-08	R	VGDDVLVHLLAR	C					File28663 Spectrum2338 scans: 3133
1	1	O14746|TERT_HUMAN	Telomerase reverse transcriptase OS=Homo sapiens GN=TERT PE=1 SV=1	29385	128599	1948	1361	85	58	123294	1	1	1	436.254	1305.74	3	1305.74	-0.0002	144	155	0	40.95	0.00028	R	VGDDVLVHLLAR	C					File28722 Spectrum1991 scans: 2910
1	1	O14746|TERT_HUMAN	Telomerase reverse transcriptase OS=Homo sapiens GN=TERT PE=1 SV=1	29385	128599	1948	1361	85	58	123296	1	1	1	653.877	1305.74	2	1305.74	-0.0002	144	155	0	84.58	1.2e-08	R	VGDDVLVHLLAR	C					File28665 Spectrum2382 scans: 3168
1	1	O14746|TERT_HUMAN	Telomerase reverse transcriptase OS=Homo sapiens GN=TERT PE=1 SV=1	29385	128599	1948	1361	85	58	123297	1	1	1	436.254	1305.74	3	1305.74	-0.0001	144	155	0	35.25	0.0011	R	VGDDVLVHLLAR	C					File28738 Spectrum2142 scans: 3011
1	1	O14746|TERT_HUMAN	Telomerase reverse transcriptase OS=Homo sapiens GN=TERT PE=1 SV=1	29385	128599	1948	1361	85	58	123298	1	1	1	436.254	1305.74	3	1305.74	-0.0001	144	155	0	48.55	5e-05	R	VGDDVLVHLLAR	C					File28680 Spectrum2181 scans: 2999
1	1	O14746|TERT_HUMAN	Telomerase reverse transcriptase OS=Homo sapiens GN=TERT PE=1 SV=1	29385	128599	1948	1361	85	58	123299	1	1	1	436.254	1305.74	3	1305.74	-0.0001	144	155	0	28.47	0.005	R	VGDDVLVHLLAR	C					File28712 Spectrum1897 scans: 2802
1	1	O14746|TERT_HUMAN	Telomerase reverse transcriptase OS=Homo sapiens GN=TERT PE=1 SV=1	29385	128599	1948	1361	85	58	123300	1	1	1	436.254	1305.74	3	1305.74	-0.0001	144	155	0	43.3	0.00017	R	VGDDVLVHLLAR	C					File28667 Spectrum2282 scans: 3076
1	1	O14746|TERT_HUMAN	Telomerase reverse transcriptase OS=Homo sapiens GN=TERT PE=1 SV=1	29385	128599	1948	1361	85	58	123301	1	1	1	653.878	1305.74	2	1305.74	0	144	155	0	67.25	6.7e-07	R	VGDDVLVHLLAR	C					File28793 Spectrum2112 scans: 2950
1	1	O14746|TERT_HUMAN	Telomerase reverse transcriptase OS=Homo sapiens GN=TERT PE=1 SV=1	29385	128599	1948	1361	85	58	123302	1	1	1	436.254	1305.74	3	1305.74	0	144	155	0	41.87	0.00023	R	VGDDVLVHLLAR	C					File28659 Spectrum1527 scans: 2492
1	1	O14746|TERT_HUMAN	Telomerase reverse transcriptase OS=Homo sapiens GN=TERT PE=1 SV=1	29385	128599	1948	1361	85	58	123303	1	1	1	436.254	1305.74	3	1305.74	0	144	155	0	47.85	5.8e-05	R	VGDDVLVHLLAR	C					File28692 Spectrum2035 scans: 2919
1	1	O14746|TERT_HUMAN	Telomerase reverse transcriptase OS=Homo sapiens GN=TERT PE=1 SV=1	29385	128599	1948	1361	85	58	123304	1	1	1	436.254	1305.74	3	1305.74	0	144	155	0	52.06	2.2e-05	R	VGDDVLVHLLAR	C					File28682 Spectrum1485 scans: 2473
1	1	O14746|TERT_HUMAN	Telomerase reverse transcriptase OS=Homo sapiens GN=TERT PE=1 SV=1	29385	128599	1948	1361	85	58	123305	1	1	1	436.254	1305.74	3	1305.74	0	144	155	0	51.67	2.4e-05	R	VGDDVLVHLLAR	C					File28665 Spectrum2373 scans: 3157
1	1	O14746|TERT_HUMAN	Telomerase reverse transcriptase OS=Homo sapiens GN=TERT PE=1 SV=1	29385	128599	1948	1361	85	58	123306	1	1	1	436.254	1305.74	3	1305.74	0.0001	144	155	0	40.86	0.00029	R	VGDDVLVHLLAR	C					File28669 Spectrum2208 scans: 3016
1	1	O14746|TERT_HUMAN	Telomerase reverse transcriptase OS=Homo sapiens GN=TERT PE=1 SV=1	29385	128599	1948	1361	85	58	123307	1	1	1	436.254	1305.74	3	1305.74	0.0001	144	155	0	46.74	7.5e-05	R	VGDDVLVHLLAR	C					File28671 Spectrum2216 scans: 3023
1	1	O14746|TERT_HUMAN	Telomerase reverse transcriptase OS=Homo sapiens GN=TERT PE=1 SV=1	29385	128599	1948	1361	85	58	123308	1	1	1	436.254	1305.74	3	1305.74	0.0001	144	155	0	36.72	0.00076	R	VGDDVLVHLLAR	C					File28684 Spectrum2189 scans: 3010
1	1	O14746|TERT_HUMAN	Telomerase reverse transcriptase OS=Homo sapiens GN=TERT PE=1 SV=1	29385	128599	1948	1361	85	58	123309	1	1	1	436.254	1305.74	3	1305.74	0.0001	144	155	0	50.38	3.3e-05	R	VGDDVLVHLLAR	C					File28704 Spectrum1694 scans: 2637
1	1	O14746|TERT_HUMAN	Telomerase reverse transcriptase OS=Homo sapiens GN=TERT PE=1 SV=1	29385	128599	1948	1361	85	58	123310	1	1	1	436.254	1305.74	3	1305.74	0.0002	144	155	0	44.81	0.00012	R	VGDDVLVHLLAR	C					File28724 Spectrum2021 scans: 2918
1	1	O14746|TERT_HUMAN	Telomerase reverse transcriptase OS=Homo sapiens GN=TERT PE=1 SV=1	29385	128599	1948	1361	85	58	123311	1	1	1	436.254	1305.74	3	1305.74	0.0002	144	155	0	36.98	0.00071	R	VGDDVLVHLLAR	C					File28716 Spectrum1865 scans: 2765
1	1	O14746|TERT_HUMAN	Telomerase reverse transcriptase OS=Homo sapiens GN=TERT PE=1 SV=1	29385	128599	1948	1361	85	58	123312	1	1	1	436.254	1305.74	3	1305.74	0.0002	144	155	0	42.51	0.0002	R	VGDDVLVHLLAR	C					File28661 Spectrum2331 scans: 3115
1	1	O14746|TERT_HUMAN	Telomerase reverse transcriptase OS=Homo sapiens GN=TERT PE=1 SV=1	29385	128599	1948	1361	85	58	123313	1	1	1	436.254	1305.74	3	1305.74	0.0002	144	155	0	51.05	2.8e-05	R	VGDDVLVHLLAR	C					File28726 Spectrum1881 scans: 2776
1	1	O14746|TERT_HUMAN	Telomerase reverse transcriptase OS=Homo sapiens GN=TERT PE=1 SV=1	29385	128599	1948	1361	85	58	123314	1	1	1	436.254	1305.74	3	1305.74	0.0002	144	155	0	45.27	0.00011	R	VGDDVLVHLLAR	C					File28748 Spectrum2103 scans: 2941
1	1	O14746|TERT_HUMAN	Telomerase reverse transcriptase OS=Homo sapiens GN=TERT PE=1 SV=1	29385	128599	1948	1361	85	58	123315	1	1	1	436.254	1305.74	3	1305.74	0.0003	144	155	0	38.21	0.00054	R	VGDDVLVHLLAR	C					File28714 Spectrum1807 scans: 2718
1	1	O14746|TERT_HUMAN	Telomerase reverse transcriptase OS=Homo sapiens GN=TERT PE=1 SV=1	29385	128599	1948	1361	85	58	123316	1	1	1	436.254	1305.74	3	1305.74	0.0003	144	155	0	33.6	0.0015	R	VGDDVLVHLLAR	C					File28702 Spectrum2039 scans: 2888
1	1	O14746|TERT_HUMAN	Telomerase reverse transcriptase OS=Homo sapiens GN=TERT PE=1 SV=1	29385	128599	1948	1361	85	58	123317	1	1	1	436.254	1305.74	3	1305.74	0.0003	144	155	0	50.08	3.5e-05	R	VGDDVLVHLLAR	C					File28730 Spectrum1869 scans: 2777
1	1	O14746|TERT_HUMAN	Telomerase reverse transcriptase OS=Homo sapiens GN=TERT PE=1 SV=1	29385	128599	1948	1361	85	58	123318	1	1	1	436.254	1305.74	3	1305.74	0.0003	144	155	0	39.64	0.00039	R	VGDDVLVHLLAR	C					File28686 Spectrum2067 scans: 2911
1	1	O14746|TERT_HUMAN	Telomerase reverse transcriptase OS=Homo sapiens GN=TERT PE=1 SV=1	29385	128599	1948	1361	85	58	123319	1	1	1	436.254	1305.74	3	1305.74	0.0003	144	155	0	49.53	4e-05	R	VGDDVLVHLLAR	C					File28673 Spectrum2181 scans: 2990
1	1	O14746|TERT_HUMAN	Telomerase reverse transcriptase OS=Homo sapiens GN=TERT PE=1 SV=1	29385	128599	1948	1361	85	58	123320	1	1	1	436.254	1305.74	3	1305.74	0.0004	144	155	0	41.16	0.00027	R	VGDDVLVHLLAR	C					File28720 Spectrum1756 scans: 2678
1	1	O14746|TERT_HUMAN	Telomerase reverse transcriptase OS=Homo sapiens GN=TERT PE=1 SV=1	29385	128599	1948	1361	85	58	123321	1	1	1	436.254	1305.74	3	1305.74	0.0004	144	155	0	48.13	5.5e-05	R	VGDDVLVHLLAR	C					File28700 Spectrum1959 scans: 2836
1	1	O14746|TERT_HUMAN	Telomerase reverse transcriptase OS=Homo sapiens GN=TERT PE=1 SV=1	29385	128599	1948	1361	85	58	123322	1	1	1	436.254	1305.74	3	1305.74	0.0004	144	155	0	46.71	7.6e-05	R	VGDDVLVHLLAR	C					File28728 Spectrum1856 scans: 2777
1	1	O14746|TERT_HUMAN	Telomerase reverse transcriptase OS=Homo sapiens GN=TERT PE=1 SV=1	29385	128599	1948	1361	85	58	123323	1	1	1	436.254	1305.74	3	1305.74	0.0004	144	155	0	64.75	1.2e-06	R	VGDDVLVHLLAR	C					File28718 Spectrum1817 scans: 2748
1	1	O14746|TERT_HUMAN	Telomerase reverse transcriptase OS=Homo sapiens GN=TERT PE=1 SV=1	29385	128599	1948	1361	85	58	123324	1	1	1	436.254	1305.74	3	1305.74	0.0004	144	155	0	45.41	0.0001	R	VGDDVLVHLLAR	C					File28663 Spectrum2334 scans: 3128
1	1	O14746|TERT_HUMAN	Telomerase reverse transcriptase OS=Homo sapiens GN=TERT PE=1 SV=1	29385	128599	1948	1361	85	58	123325	1	1	1	436.254	1305.74	3	1305.74	0.0005	144	155	0	37.38	0.00065	R	VGDDVLVHLLAR	C					File28698 Spectrum2089 scans: 2928
1	1	O14746|TERT_HUMAN	Telomerase reverse transcriptase OS=Homo sapiens GN=TERT PE=1 SV=1	29385	128599	1948	1361	85	58	123326	1	1	1	436.254	1305.74	3	1305.74	0.0005	144	155	0	37.98	0.00057	R	VGDDVLVHLLAR	C					File28678 Spectrum2274 scans: 3066
1	1	O14746|TERT_HUMAN	Telomerase reverse transcriptase OS=Homo sapiens GN=TERT PE=1 SV=1	29385	128599	1948	1361	85	58	123327	1	1	1	436.254	1305.74	3	1305.74	0.0005	144	155	0	42.36	0.00021	R	VGDDVLVHLLAR	C					File28815 Spectrum2229 scans: 3045
1	1	O14746|TERT_HUMAN	Telomerase reverse transcriptase OS=Homo sapiens GN=TERT PE=1 SV=1	29385	128599	1948	1361	85	58	123328	1	1	1	436.254	1305.74	3	1305.74	0.0006	144	155	0	42.39	0.0002	R	VGDDVLVHLLAR	C					File28675 Spectrum2236 scans: 3039
1	1	O14746|TERT_HUMAN	Telomerase reverse transcriptase OS=Homo sapiens GN=TERT PE=1 SV=1	29385	128599	1948	1361	85	58	123329	1	1	1	436.254	1305.74	3	1305.74	0.0006	144	155	0	48.04	5.6e-05	R	VGDDVLVHLLAR	C					File28771 Spectrum2194 scans: 3015
1	1	O14746|TERT_HUMAN	Telomerase reverse transcriptase OS=Homo sapiens GN=TERT PE=1 SV=1	29385	128599	1948	1361	85	58	123330	1	1	1	436.254	1305.74	3	1305.74	0.0006	144	155	0	46.78	7.5e-05	R	VGDDVLVHLLAR	C					File28696 Spectrum2243 scans: 3063
1	1	O14746|TERT_HUMAN	Telomerase reverse transcriptase OS=Homo sapiens GN=TERT PE=1 SV=1	29385	128599	1948	1361	85	58	123331	1	1	1	436.254	1305.74	3	1305.74	0.0007	144	155	0	39.97	0.00036	R	VGDDVLVHLLAR	C					File28837 Spectrum2336 scans: 3122
1	1	O14746|TERT_HUMAN	Telomerase reverse transcriptase OS=Homo sapiens GN=TERT PE=1 SV=1	29385	128599	1948	1361	85	58	123332	1	1	1	436.254	1305.74	3	1305.74	0.0007	144	155	0	48.19	5.4e-05	R	VGDDVLVHLLAR	C					File28793 Spectrum2114 scans: 2953
1	1	O14746|TERT_HUMAN	Telomerase reverse transcriptase OS=Homo sapiens GN=TERT PE=1 SV=1	29385	128599	1948	1361	85	58	128395	3	1	1	669.32	1336.63	2	1336.62	0.0062	523	535	0	14.73	0.46	R	SPGVGCVPAAEHR	L					File28837 Spectrum919 scans: 1370
1	1	O14746|TERT_HUMAN	Telomerase reverse transcriptase OS=Homo sapiens GN=TERT PE=1 SV=1	29385	128599	1948	1361	85	58	130326	1	1	1	675.337	1348.66	2	1348.66	-0.0034	249	261	0	21.15	0.026	R	TPVGQGSWAHPGR	T					File28720 Spectrum430 scans: 938
1	1	O14746|TERT_HUMAN	Telomerase reverse transcriptase OS=Homo sapiens GN=TERT PE=1 SV=1	29385	128599	1948	1361	85	58	130327	1	1	1	675.337	1348.66	2	1348.66	-0.0034	249	261	0	52.54	1.2e-05	R	TPVGQGSWAHPGR	T					File28698 Spectrum603 scans: 1066
1	1	O14746|TERT_HUMAN	Telomerase reverse transcriptase OS=Homo sapiens GN=TERT PE=1 SV=1	29385	128599	1948	1361	85	58	130329	1	1	1	675.338	1348.66	2	1348.66	-0.0022	249	261	0	49.18	0.00016	R	TPVGQGSWAHPGR	T					File28684 Spectrum686 scans: 1142
1	1	O14746|TERT_HUMAN	Telomerase reverse transcriptase OS=Homo sapiens GN=TERT PE=1 SV=1	29385	128599	1948	1361	85	58	130330	1	1	1	675.338	1348.66	2	1348.66	-0.0019	249	261	0	15.57	0.13	R	TPVGQGSWAHPGR	T					File28706 Spectrum552 scans: 1041
1	1	O14746|TERT_HUMAN	Telomerase reverse transcriptase OS=Homo sapiens GN=TERT PE=1 SV=1	29385	128599	1948	1361	85	58	130331	1	1	1	675.338	1348.66	2	1348.66	-0.0019	249	261	0	66.05	1e-06	R	TPVGQGSWAHPGR	T					File28663 Spectrum783 scans: 1219
1	1	O14746|TERT_HUMAN	Telomerase reverse transcriptase OS=Homo sapiens GN=TERT PE=1 SV=1	29385	128599	1948	1361	85	58	130333	1	1	1	675.338	1348.66	2	1348.66	-0.0018	249	261	0	30.08	0.0015	R	TPVGQGSWAHPGR	T					File28738 Spectrum653 scans: 1138
1	1	O14746|TERT_HUMAN	Telomerase reverse transcriptase OS=Homo sapiens GN=TERT PE=1 SV=1	29385	128599	1948	1361	85	58	130334	1	1	1	675.338	1348.66	2	1348.66	-0.0018	249	261	0	33.46	0.0008	R	TPVGQGSWAHPGR	T					File28700 Spectrum541 scans: 1027
1	1	O14746|TERT_HUMAN	Telomerase reverse transcriptase OS=Homo sapiens GN=TERT PE=1 SV=1	29385	128599	1948	1361	85	58	130335	1	1	1	675.338	1348.66	2	1348.66	-0.0018	249	261	0	46.52	0.00023	R	TPVGQGSWAHPGR	T					File28718 Spectrum468 scans: 984
1	1	O14746|TERT_HUMAN	Telomerase reverse transcriptase OS=Homo sapiens GN=TERT PE=1 SV=1	29385	128599	1948	1361	85	58	130336	1	1	1	675.338	1348.66	2	1348.66	-0.0017	249	261	0	19.13	0.032	R	TPVGQGSWAHPGR	T					File28702 Spectrum591 scans: 1065
1	1	O14746|TERT_HUMAN	Telomerase reverse transcriptase OS=Homo sapiens GN=TERT PE=1 SV=1	29385	128599	1948	1361	85	58	130337	1	1	1	675.338	1348.66	2	1348.66	-0.0017	249	261	0	57.71	8.1e-06	R	TPVGQGSWAHPGR	T					File28669 Spectrum703 scans: 1150
1	1	O14746|TERT_HUMAN	Telomerase reverse transcriptase OS=Homo sapiens GN=TERT PE=1 SV=1	29385	128599	1948	1361	85	58	130338	1	1	1	675.338	1348.66	2	1348.66	-0.0017	249	261	0	58.05	6.6e-06	R	TPVGQGSWAHPGR	T					File28771 Spectrum684 scans: 1147
1	1	O14746|TERT_HUMAN	Telomerase reverse transcriptase OS=Homo sapiens GN=TERT PE=1 SV=1	29385	128599	1948	1361	85	58	130339	1	1	1	675.338	1348.66	2	1348.66	-0.0016	249	261	0	45.04	8.9e-05	R	TPVGQGSWAHPGR	T					File28837 Spectrum803 scans: 1231
1	1	O14746|TERT_HUMAN	Telomerase reverse transcriptase OS=Homo sapiens GN=TERT PE=1 SV=1	29385	128599	1948	1361	85	58	130340	1	1	1	675.338	1348.66	2	1348.66	-0.0014	249	261	0	32.9	0.003	R	TPVGQGSWAHPGR	T					File28710 Spectrum507 scans: 996
1	1	O14746|TERT_HUMAN	Telomerase reverse transcriptase OS=Homo sapiens GN=TERT PE=1 SV=1	29385	128599	1948	1361	85	58	130341	1	1	1	675.338	1348.66	2	1348.66	-0.0014	249	261	0	66.92	2.8e-06	R	TPVGQGSWAHPGR	T					File28671 Spectrum701 scans: 1153
1	1	O14746|TERT_HUMAN	Telomerase reverse transcriptase OS=Homo sapiens GN=TERT PE=1 SV=1	29385	128599	1948	1361	85	58	130342	1	1	1	675.338	1348.66	2	1348.66	-0.0014	249	261	0	54.58	7.6e-06	R	TPVGQGSWAHPGR	T					File28748 Spectrum636 scans: 1101
1	1	O14746|TERT_HUMAN	Telomerase reverse transcriptase OS=Homo sapiens GN=TERT PE=1 SV=1	29385	128599	1948	1361	85	58	130343	1	1	1	675.338	1348.66	2	1348.66	-0.0014	249	261	0	53.86	2.8e-05	R	TPVGQGSWAHPGR	T					File28665 Spectrum799 scans: 1228
1	1	O14746|TERT_HUMAN	Telomerase reverse transcriptase OS=Homo sapiens GN=TERT PE=1 SV=1	29385	128599	1948	1361	85	58	130344	1	1	1	450.561	1348.66	3	1348.66	-0.0014	249	261	0	37.61	0.0011	R	TPVGQGSWAHPGR	T					File28724 Spectrum656 scans: 1122
1	1	O14746|TERT_HUMAN	Telomerase reverse transcriptase OS=Homo sapiens GN=TERT PE=1 SV=1	29385	128599	1948	1361	85	58	130345	1	1	1	675.338	1348.66	2	1348.66	-0.0013	249	261	0	47.13	0.00022	R	TPVGQGSWAHPGR	T					File28696 Spectrum737 scans: 1187
1	1	O14746|TERT_HUMAN	Telomerase reverse transcriptase OS=Homo sapiens GN=TERT PE=1 SV=1	29385	128599	1948	1361	85	58	130346	1	1	1	675.338	1348.66	2	1348.66	-0.0013	249	261	0	62.85	1.9e-06	R	TPVGQGSWAHPGR	T					File28815 Spectrum724 scans: 1172
1	1	O14746|TERT_HUMAN	Telomerase reverse transcriptase OS=Homo sapiens GN=TERT PE=1 SV=1	29385	128599	1948	1361	85	58	130347	1	1	1	675.338	1348.66	2	1348.66	-0.0012	249	261	0	30.85	0.01	R	TPVGQGSWAHPGR	T					File28712 Spectrum522 scans: 1015
1	1	O14746|TERT_HUMAN	Telomerase reverse transcriptase OS=Homo sapiens GN=TERT PE=1 SV=1	29385	128599	1948	1361	85	58	130348	1	1	1	675.338	1348.66	2	1348.66	-0.0012	249	261	0	29.27	0.0051	R	TPVGQGSWAHPGR	T					File28714 Spectrum483 scans: 974
1	1	O14746|TERT_HUMAN	Telomerase reverse transcriptase OS=Homo sapiens GN=TERT PE=1 SV=1	29385	128599	1948	1361	85	58	130349	1	1	1	675.338	1348.66	2	1348.66	-0.0012	249	261	0	37.64	0.0003	R	TPVGQGSWAHPGR	T					File28673 Spectrum680 scans: 1131
1	1	O14746|TERT_HUMAN	Telomerase reverse transcriptase OS=Homo sapiens GN=TERT PE=1 SV=1	29385	128599	1948	1361	85	58	130350	1	1	1	675.338	1348.66	2	1348.66	-0.0012	249	261	0	58.53	3.2e-06	R	TPVGQGSWAHPGR	T					File28682 Spectrum337 scans: 850
1	1	O14746|TERT_HUMAN	Telomerase reverse transcriptase OS=Homo sapiens GN=TERT PE=1 SV=1	29385	128599	1948	1361	85	58	130351	1	1	1	675.338	1348.66	2	1348.66	-0.0012	249	261	0	63.83	1.8e-06	R	TPVGQGSWAHPGR	T					File28661 Spectrum781 scans: 1211
1	1	O14746|TERT_HUMAN	Telomerase reverse transcriptase OS=Homo sapiens GN=TERT PE=1 SV=1	29385	128599	1948	1361	85	58	130352	1	1	1	450.561	1348.66	3	1348.66	-0.0012	249	261	0	38.81	0.0017	R	TPVGQGSWAHPGR	T					File28688 Spectrum605 scans: 1075
1	1	O14746|TERT_HUMAN	Telomerase reverse transcriptase OS=Homo sapiens GN=TERT PE=1 SV=1	29385	128599	1948	1361	85	58	130353	1	1	1	450.561	1348.66	3	1348.66	-0.0012	249	261	0	33.6	0.006	R	TPVGQGSWAHPGR	T					File28702 Spectrum578 scans: 1049
1	1	O14746|TERT_HUMAN	Telomerase reverse transcriptase OS=Homo sapiens GN=TERT PE=1 SV=1	29385	128599	1948	1361	85	58	130354	1	1	1	450.561	1348.66	3	1348.66	-0.0012	249	261	0	23.91	0.015	R	TPVGQGSWAHPGR	T					File28718 Spectrum460 scans: 975
1	1	O14746|TERT_HUMAN	Telomerase reverse transcriptase OS=Homo sapiens GN=TERT PE=1 SV=1	29385	128599	1948	1361	85	58	130355	1	1	1	450.562	1348.66	3	1348.66	-0.0011	249	261	0	47.8	0.00019	R	TPVGQGSWAHPGR	T					File28716 Spectrum509 scans: 995
1	1	O14746|TERT_HUMAN	Telomerase reverse transcriptase OS=Homo sapiens GN=TERT PE=1 SV=1	29385	128599	1948	1361	85	58	130356	1	1	1	450.562	1348.66	3	1348.66	-0.0011	249	261	0	27.29	0.021	R	TPVGQGSWAHPGR	T					File28663 Spectrum950 scans: 1421
1	1	O14746|TERT_HUMAN	Telomerase reverse transcriptase OS=Homo sapiens GN=TERT PE=1 SV=1	29385	128599	1948	1361	85	58	130357	1	1	1	675.339	1348.66	2	1348.66	-0.0011	249	261	0	49.79	0.00013	R	TPVGQGSWAHPGR	T					File28686 Spectrum616 scans: 1085
1	1	O14746|TERT_HUMAN	Telomerase reverse transcriptase OS=Homo sapiens GN=TERT PE=1 SV=1	29385	128599	1948	1361	85	58	130358	1	1	1	675.339	1348.66	2	1348.66	-0.0011	249	261	0	48.78	0.00014	R	TPVGQGSWAHPGR	T					File28793 Spectrum639 scans: 1105
1	1	O14746|TERT_HUMAN	Telomerase reverse transcriptase OS=Homo sapiens GN=TERT PE=1 SV=1	29385	128599	1948	1361	85	58	130359	1	1	1	450.562	1348.66	3	1348.66	-0.001	249	261	0	43.36	0.00063	R	TPVGQGSWAHPGR	T					File28700 Spectrum535 scans: 1020
1	1	O14746|TERT_HUMAN	Telomerase reverse transcriptase OS=Homo sapiens GN=TERT PE=1 SV=1	29385	128599	1948	1361	85	58	130360	1	1	1	675.339	1348.66	2	1348.66	-0.001	249	261	0	70.66	2.4e-07	R	TPVGQGSWAHPGR	T					File28659 Spectrum329 scans: 846
1	1	O14746|TERT_HUMAN	Telomerase reverse transcriptase OS=Homo sapiens GN=TERT PE=1 SV=1	29385	128599	1948	1361	85	58	130361	1	1	1	675.339	1348.66	2	1348.66	-0.001	249	261	0	61.77	6.2e-06	R	TPVGQGSWAHPGR	T					File28704 Spectrum415 scans: 918
1	1	O14746|TERT_HUMAN	Telomerase reverse transcriptase OS=Homo sapiens GN=TERT PE=1 SV=1	29385	128599	1948	1361	85	58	130362	1	1	1	675.339	1348.66	2	1348.66	-0.001	249	261	0	56.42	1.5e-05	R	TPVGQGSWAHPGR	T					File28680 Spectrum688 scans: 1141
1	1	O14746|TERT_HUMAN	Telomerase reverse transcriptase OS=Homo sapiens GN=TERT PE=1 SV=1	29385	128599	1948	1361	85	58	130363	1	1	1	450.562	1348.66	3	1348.66	-0.0009	249	261	0	12.58	0.25	R	TPVGQGSWAHPGR	T					File28732 Spectrum493 scans: 999
1	1	O14746|TERT_HUMAN	Telomerase reverse transcriptase OS=Homo sapiens GN=TERT PE=1 SV=1	29385	128599	1948	1361	85	58	130364	1	1	1	675.339	1348.66	2	1348.66	-0.0008	249	261	0	46.02	6.3e-05	R	TPVGQGSWAHPGR	T					File28688 Spectrum612 scans: 1086
1	1	O14746|TERT_HUMAN	Telomerase reverse transcriptase OS=Homo sapiens GN=TERT PE=1 SV=1	29385	128599	1948	1361	85	58	130365	1	1	1	675.339	1348.66	2	1348.66	-0.0008	249	261	0	48.27	5.9e-05	R	TPVGQGSWAHPGR	T					File28675 Spectrum720 scans: 1162
1	1	O14746|TERT_HUMAN	Telomerase reverse transcriptase OS=Homo sapiens GN=TERT PE=1 SV=1	29385	128599	1948	1361	85	58	130366	1	1	1	450.562	1348.66	3	1348.66	-0.0008	249	261	0	39.68	0.00075	R	TPVGQGSWAHPGR	T					File28712 Spectrum519 scans: 1012
1	1	O14746|TERT_HUMAN	Telomerase reverse transcriptase OS=Homo sapiens GN=TERT PE=1 SV=1	29385	128599	1948	1361	85	58	130367	1	1	1	450.562	1348.66	3	1348.66	-0.0007	249	261	0	39.29	0.0016	R	TPVGQGSWAHPGR	T					File28671 Spectrum693 scans: 1144
1	1	O14746|TERT_HUMAN	Telomerase reverse transcriptase OS=Homo sapiens GN=TERT PE=1 SV=1	29385	128599	1948	1361	85	58	130368	1	1	1	450.562	1348.66	3	1348.66	-0.0007	249	261	0	52.3	4.1e-05	R	TPVGQGSWAHPGR	T					File28665 Spectrum804 scans: 1234
1	1	O14746|TERT_HUMAN	Telomerase reverse transcriptase OS=Homo sapiens GN=TERT PE=1 SV=1	29385	128599	1948	1361	85	58	130369	1	1	1	450.562	1348.66	3	1348.66	-0.0006	249	261	0	38.52	0.0011	R	TPVGQGSWAHPGR	T					File28694 Spectrum637 scans: 1109
1	1	O14746|TERT_HUMAN	Telomerase reverse transcriptase OS=Homo sapiens GN=TERT PE=1 SV=1	29385	128599	1948	1361	85	58	130370	1	1	1	675.339	1348.66	2	1348.66	-0.0006	249	261	0	60.99	4.1e-06	R	TPVGQGSWAHPGR	T					File28678 Spectrum738 scans: 1176
1	1	O14746|TERT_HUMAN	Telomerase reverse transcriptase OS=Homo sapiens GN=TERT PE=1 SV=1	29385	128599	1948	1361	85	58	130371	1	1	1	675.339	1348.66	2	1348.66	-0.0006	249	261	0	31.76	0.0015	R	TPVGQGSWAHPGR	T					File28726 Spectrum486 scans: 978
1	1	O14746|TERT_HUMAN	Telomerase reverse transcriptase OS=Homo sapiens GN=TERT PE=1 SV=1	29385	128599	1948	1361	85	58	130372	1	1	1	675.339	1348.66	2	1348.66	-0.0006	249	261	0	68.83	6.8e-07	R	TPVGQGSWAHPGR	T					File28667 Spectrum743 scans: 1177
1	1	O14746|TERT_HUMAN	Telomerase reverse transcriptase OS=Homo sapiens GN=TERT PE=1 SV=1	29385	128599	1948	1361	85	58	130374	1	1	1	450.562	1348.66	3	1348.66	-0.0005	249	261	0	44.85	0.00022	R	TPVGQGSWAHPGR	T					File28720 Spectrum427 scans: 935
1	1	O14746|TERT_HUMAN	Telomerase reverse transcriptase OS=Homo sapiens GN=TERT PE=1 SV=1	29385	128599	1948	1361	85	58	130375	1	1	1	450.562	1348.66	3	1348.66	-0.0005	249	261	0	35.16	0.0016	R	TPVGQGSWAHPGR	T					File28690 Spectrum603 scans: 1067
1	1	O14746|TERT_HUMAN	Telomerase reverse transcriptase OS=Homo sapiens GN=TERT PE=1 SV=1	29385	128599	1948	1361	85	58	130376	1	1	1	450.562	1348.66	3	1348.66	-0.0005	249	261	0	42.19	0.00035	R	TPVGQGSWAHPGR	T					File28682 Spectrum331 scans: 843
1	1	O14746|TERT_HUMAN	Telomerase reverse transcriptase OS=Homo sapiens GN=TERT PE=1 SV=1	29385	128599	1948	1361	85	58	130377	1	1	1	450.562	1348.66	3	1348.66	-0.0004	249	261	0	25.76	0.035	R	TPVGQGSWAHPGR	T					File28706 Spectrum547 scans: 1034
1	1	O14746|TERT_HUMAN	Telomerase reverse transcriptase OS=Homo sapiens GN=TERT PE=1 SV=1	29385	128599	1948	1361	85	58	130378	1	1	1	450.562	1348.66	3	1348.66	-0.0004	249	261	0	34.76	0.002	R	TPVGQGSWAHPGR	T					File28738 Spectrum645 scans: 1129
1	1	O14746|TERT_HUMAN	Telomerase reverse transcriptase OS=Homo sapiens GN=TERT PE=1 SV=1	29385	128599	1948	1361	85	58	130379	1	1	1	450.562	1348.66	3	1348.66	-0.0004	249	261	0	31.76	0.0042	R	TPVGQGSWAHPGR	T					File28686 Spectrum611 scans: 1079
1	1	O14746|TERT_HUMAN	Telomerase reverse transcriptase OS=Homo sapiens GN=TERT PE=1 SV=1	29385	128599	1948	1361	85	58	130380	1	1	1	450.562	1348.66	3	1348.66	-0.0004	249	261	0	44.04	0.00029	R	TPVGQGSWAHPGR	T					File28684 Spectrum678 scans: 1133
1	1	O14746|TERT_HUMAN	Telomerase reverse transcriptase OS=Homo sapiens GN=TERT PE=1 SV=1	29385	128599	1948	1361	85	58	130381	1	1	1	450.562	1348.66	3	1348.66	-0.0004	249	261	0	50.13	6.4e-05	R	TPVGQGSWAHPGR	T					File28673 Spectrum684 scans: 1136
1	1	O14746|TERT_HUMAN	Telomerase reverse transcriptase OS=Homo sapiens GN=TERT PE=1 SV=1	29385	128599	1948	1361	85	58	130382	1	1	1	450.562	1348.66	3	1348.66	-0.0003	249	261	0	21.33	0.053	R	TPVGQGSWAHPGR	T					File28728 Spectrum517 scans: 1016
1	1	O14746|TERT_HUMAN	Telomerase reverse transcriptase OS=Homo sapiens GN=TERT PE=1 SV=1	29385	128599	1948	1361	85	58	130383	1	1	1	450.562	1348.66	3	1348.66	-0.0003	249	261	0	55.54	2.2e-05	R	TPVGQGSWAHPGR	T					File28659 Spectrum328 scans: 845
1	1	O14746|TERT_HUMAN	Telomerase reverse transcriptase OS=Homo sapiens GN=TERT PE=1 SV=1	29385	128599	1948	1361	85	58	130384	1	1	1	450.562	1348.66	3	1348.66	-0.0003	249	261	0	49.44	7.7e-05	R	TPVGQGSWAHPGR	T					File28771 Spectrum681 scans: 1144
1	1	O14746|TERT_HUMAN	Telomerase reverse transcriptase OS=Homo sapiens GN=TERT PE=1 SV=1	29385	128599	1948	1361	85	58	130385	1	1	1	450.562	1348.66	3	1348.66	-0.0003	249	261	0	11.01	0.4	R	TPVGQGSWAHPGR	T					File28714 Spectrum476 scans: 965
1	1	O14746|TERT_HUMAN	Telomerase reverse transcriptase OS=Homo sapiens GN=TERT PE=1 SV=1	29385	128599	1948	1361	85	58	130386	1	1	1	450.562	1348.66	3	1348.66	-0.0003	249	261	0	28.16	0.0085	R	TPVGQGSWAHPGR	T					File28704 Spectrum412 scans: 915
1	1	O14746|TERT_HUMAN	Telomerase reverse transcriptase OS=Homo sapiens GN=TERT PE=1 SV=1	29385	128599	1948	1361	85	58	130387	1	1	1	450.562	1348.66	3	1348.66	-0.0003	249	261	0	51.36	0.00011	R	TPVGQGSWAHPGR	T					File28726 Spectrum489 scans: 982
1	1	O14746|TERT_HUMAN	Telomerase reverse transcriptase OS=Homo sapiens GN=TERT PE=1 SV=1	29385	128599	1948	1361	85	58	130388	1	1	1	450.562	1348.66	3	1348.66	-0.0003	249	261	0	47.87	7.7e-05	R	TPVGQGSWAHPGR	T					File28748 Spectrum634 scans: 1099
1	1	O14746|TERT_HUMAN	Telomerase reverse transcriptase OS=Homo sapiens GN=TERT PE=1 SV=1	29385	128599	1948	1361	85	58	130389	1	1	1	450.562	1348.66	3	1348.66	-0.0002	249	261	0	18.75	0.19	R	TPVGQGSWAHPGR	T					File28734 Spectrum473 scans: 955
1	1	O14746|TERT_HUMAN	Telomerase reverse transcriptase OS=Homo sapiens GN=TERT PE=1 SV=1	29385	128599	1948	1361	85	58	130390	1	1	1	450.562	1348.66	3	1348.66	-0.0002	249	261	0	38.53	0.00096	R	TPVGQGSWAHPGR	T					File28710 Spectrum505 scans: 994
1	1	O14746|TERT_HUMAN	Telomerase reverse transcriptase OS=Homo sapiens GN=TERT PE=1 SV=1	29385	128599	1948	1361	85	58	130391	1	1	1	450.562	1348.66	3	1348.66	-0.0002	249	261	0	46.44	0.0001	R	TPVGQGSWAHPGR	T					File28692 Spectrum610 scans: 1083
1	1	O14746|TERT_HUMAN	Telomerase reverse transcriptase OS=Homo sapiens GN=TERT PE=1 SV=1	29385	128599	1948	1361	85	58	130392	1	1	1	450.562	1348.66	3	1348.66	-0.0002	249	261	0	47.94	0.00019	R	TPVGQGSWAHPGR	T					File28678 Spectrum735 scans: 1173
1	1	O14746|TERT_HUMAN	Telomerase reverse transcriptase OS=Homo sapiens GN=TERT PE=1 SV=1	29385	128599	1948	1361	85	58	130393	1	1	1	450.562	1348.66	3	1348.66	-0.0002	249	261	0	43.84	0.00039	R	TPVGQGSWAHPGR	T					File28680 Spectrum685 scans: 1138
1	1	O14746|TERT_HUMAN	Telomerase reverse transcriptase OS=Homo sapiens GN=TERT PE=1 SV=1	29385	128599	1948	1361	85	58	130394	1	1	1	450.562	1348.66	3	1348.66	-0.0002	249	261	0	44.6	0.0005	R	TPVGQGSWAHPGR	T					File28675 Spectrum717 scans: 1159
1	1	O14746|TERT_HUMAN	Telomerase reverse transcriptase OS=Homo sapiens GN=TERT PE=1 SV=1	29385	128599	1948	1361	85	58	130395	1	1	1	450.562	1348.66	3	1348.66	-0.0002	249	261	0	55.16	4.4e-05	R	TPVGQGSWAHPGR	T					File28793 Spectrum637 scans: 1103
1	1	O14746|TERT_HUMAN	Telomerase reverse transcriptase OS=Homo sapiens GN=TERT PE=1 SV=1	29385	128599	1948	1361	85	58	130396	1	1	1	675.339	1348.66	2	1348.66	-0.0001	249	261	0	24.04	0.027	R	TPVGQGSWAHPGR	T					File28716 Spectrum512 scans: 999
1	1	O14746|TERT_HUMAN	Telomerase reverse transcriptase OS=Homo sapiens GN=TERT PE=1 SV=1	29385	128599	1948	1361	85	58	130397	1	1	1	450.562	1348.66	3	1348.66	-0.0001	249	261	0	51.12	3.3e-05	R	TPVGQGSWAHPGR	T					File28815 Spectrum723 scans: 1171
1	1	O14746|TERT_HUMAN	Telomerase reverse transcriptase OS=Homo sapiens GN=TERT PE=1 SV=1	29385	128599	1948	1361	85	58	130398	1	1	1	450.562	1348.66	3	1348.66	-0.0001	249	261	0	57.67	2.3e-05	R	TPVGQGSWAHPGR	T					File28837 Spectrum806 scans: 1235
1	1	O14746|TERT_HUMAN	Telomerase reverse transcriptase OS=Homo sapiens GN=TERT PE=1 SV=1	29385	128599	1948	1361	85	58	130399	1	1	1	450.562	1348.66	3	1348.66	-0.0001	249	261	0	45.76	0.00035	R	TPVGQGSWAHPGR	T					File28669 Spectrum707 scans: 1155
1	1	O14746|TERT_HUMAN	Telomerase reverse transcriptase OS=Homo sapiens GN=TERT PE=1 SV=1	29385	128599	1948	1361	85	58	130400	1	1	1	450.562	1348.66	3	1348.66	-0.0001	249	261	0	53.73	5.7e-05	R	TPVGQGSWAHPGR	T					File28667 Spectrum739 scans: 1172
1	1	O14746|TERT_HUMAN	Telomerase reverse transcriptase OS=Homo sapiens GN=TERT PE=1 SV=1	29385	128599	1948	1361	85	58	130401	1	1	1	450.562	1348.66	3	1348.66	0.0001	249	261	0	35.49	0.0033	R	TPVGQGSWAHPGR	T					File28698 Spectrum595 scans: 1056
1	1	O14746|TERT_HUMAN	Telomerase reverse transcriptase OS=Homo sapiens GN=TERT PE=1 SV=1	29385	128599	1948	1361	85	58	130402	1	1	1	450.562	1348.66	3	1348.66	0.0001	249	261	0	66.8	1.5e-06	R	TPVGQGSWAHPGR	T					File28661 Spectrum780 scans: 1210
1	1	O14746|TERT_HUMAN	Telomerase reverse transcriptase OS=Homo sapiens GN=TERT PE=1 SV=1	29385	128599	1948	1361	85	58	130403	1	1	1	450.562	1348.66	3	1348.66	0.0002	249	261	0	41.59	0.00064	R	TPVGQGSWAHPGR	T					File28708 Spectrum527 scans: 1014
1	1	O14746|TERT_HUMAN	Telomerase reverse transcriptase OS=Homo sapiens GN=TERT PE=1 SV=1	29385	128599	1948	1361	85	58	130404	1	1	1	450.562	1348.66	3	1348.66	0.0002	249	261	0	33.74	0.0012	R	TPVGQGSWAHPGR	T					File28722 Spectrum633 scans: 1122
1	1	O14746|TERT_HUMAN	Telomerase reverse transcriptase OS=Homo sapiens GN=TERT PE=1 SV=1	29385	128599	1948	1361	85	58	130405	1	1	1	675.339	1348.66	2	1348.66	0.0004	249	261	0	38.29	0.0018	R	TPVGQGSWAHPGR	T					File28708 Spectrum537 scans: 1026
1	1	O14746|TERT_HUMAN	Telomerase reverse transcriptase OS=Homo sapiens GN=TERT PE=1 SV=1	29385	128599	1948	1361	85	58	130406	1	1	1	450.562	1348.66	3	1348.66	0.0012	249	261	0	49.39	5.1e-05	R	TPVGQGSWAHPGR	T					File28663 Spectrum792 scans: 1230
1	1	O14746|TERT_HUMAN	Telomerase reverse transcriptase OS=Homo sapiens GN=TERT PE=1 SV=1	29385	128599	1948	1361	85	58	130407	1	1	1	450.562	1348.66	3	1348.66	0.0014	249	261	0	44.29	0.00023	R	TPVGQGSWAHPGR	T					File28696 Spectrum718 scans: 1164
1	1	O14746|TERT_HUMAN	Telomerase reverse transcriptase OS=Homo sapiens GN=TERT PE=1 SV=1	29385	128599	1948	1361	85	58	130408	1	1	1	450.562	1348.67	3	1348.66	0.0016	249	261	0	17.58	0.19	R	TPVGQGSWAHPGR	T					File28730 Spectrum514 scans: 998
1	1	O14746|TERT_HUMAN	Telomerase reverse transcriptase OS=Homo sapiens GN=TERT PE=1 SV=1	29385	128599	1948	1361	85	58	130416	1	1	1	675.356	1348.7	2	1348.7	-0.0014	121	132	0	23.62	0.043	R	SYLPNTVTDALR	G					File28702 Spectrum1644 scans: 2397
1	1	O14746|TERT_HUMAN	Telomerase reverse transcriptase OS=Homo sapiens GN=TERT PE=1 SV=1	29385	128599	1948	1361	85	58	130419	4	1	1	450.573	1348.7	3	1348.7	-0.0009	121	132	0	3.03	1.6	R	SYLPNTVTDALR	G					File28738 Spectrum1093 scans: 1718
1	1	O14746|TERT_HUMAN	Telomerase reverse transcriptase OS=Homo sapiens GN=TERT PE=1 SV=1	29385	128599	1948	1361	85	58	130420	1	1	1	675.356	1348.7	2	1348.7	-0.0007	121	132	0	34.33	0.0036	R	SYLPNTVTDALR	G					File28837 Spectrum1932 scans: 2626
1	1	O14746|TERT_HUMAN	Telomerase reverse transcriptase OS=Homo sapiens GN=TERT PE=1 SV=1	29385	128599	1948	1361	85	58	130421	1	1	1	675.356	1348.7	2	1348.7	-0.0007	121	132	0	38.91	0.0012	R	SYLPNTVTDALR	G					File28730 Spectrum1487 scans: 2295
1	1	O14746|TERT_HUMAN	Telomerase reverse transcriptase OS=Homo sapiens GN=TERT PE=1 SV=1	29385	128599	1948	1361	85	58	130423	1	1	1	675.356	1348.7	2	1348.7	-0.0007	121	132	0	41.92	0.00062	R	SYLPNTVTDALR	G					File28680 Spectrum1776 scans: 2503
1	1	O14746|TERT_HUMAN	Telomerase reverse transcriptase OS=Homo sapiens GN=TERT PE=1 SV=1	29385	128599	1948	1361	85	58	130424	1	1	1	675.356	1348.7	2	1348.7	-0.0006	121	132	0	27.07	0.02	R	SYLPNTVTDALR	G					File28659 Spectrum1153 scans: 2019
1	1	O14746|TERT_HUMAN	Telomerase reverse transcriptase OS=Homo sapiens GN=TERT PE=1 SV=1	29385	128599	1948	1361	85	58	130425	1	1	1	675.356	1348.7	2	1348.7	-0.0006	121	132	0	33.24	0.0049	R	SYLPNTVTDALR	G					File28686 Spectrum1683 scans: 2432
1	1	O14746|TERT_HUMAN	Telomerase reverse transcriptase OS=Homo sapiens GN=TERT PE=1 SV=1	29385	128599	1948	1361	85	58	130426	1	1	1	675.356	1348.7	2	1348.7	-0.0006	121	132	0	47.82	0.00017	R	SYLPNTVTDALR	G					File28698 Spectrum1703 scans: 2449
1	1	O14746|TERT_HUMAN	Telomerase reverse transcriptase OS=Homo sapiens GN=TERT PE=1 SV=1	29385	128599	1948	1361	85	58	130428	1	1	1	675.356	1348.7	2	1348.7	-0.0005	121	132	0	34.21	0.0039	R	SYLPNTVTDALR	G					File28669 Spectrum1804 scans: 2519
1	1	O14746|TERT_HUMAN	Telomerase reverse transcriptase OS=Homo sapiens GN=TERT PE=1 SV=1	29385	128599	1948	1361	85	58	130429	1	1	1	675.356	1348.7	2	1348.7	-0.0003	121	132	0	28.55	0.014	R	SYLPNTVTDALR	G					File28696 Spectrum1825 scans: 2553
1	1	O14746|TERT_HUMAN	Telomerase reverse transcriptase OS=Homo sapiens GN=TERT PE=1 SV=1	29385	128599	1948	1361	85	58	130430	1	1	1	675.356	1348.7	2	1348.7	-0.0003	121	132	0	28.09	0.016	R	SYLPNTVTDALR	G					File28678 Spectrum1865 scans: 2569
1	1	O14746|TERT_HUMAN	Telomerase reverse transcriptase OS=Homo sapiens GN=TERT PE=1 SV=1	29385	128599	1948	1361	85	58	130431	1	1	1	675.356	1348.7	2	1348.7	-0.0002	121	132	0	2.94	0.88	R	SYLPNTVTDALR	G					File28694 Spectrum1664 scans: 2452
1	1	O14746|TERT_HUMAN	Telomerase reverse transcriptase OS=Homo sapiens GN=TERT PE=1 SV=1	29385	128599	1948	1361	85	58	130432	1	1	1	675.356	1348.7	2	1348.7	-0.0002	121	132	0	36.1	0.0025	R	SYLPNTVTDALR	G					File28720 Spectrum1383 scans: 2209
1	1	O14746|TERT_HUMAN	Telomerase reverse transcriptase OS=Homo sapiens GN=TERT PE=1 SV=1	29385	128599	1948	1361	85	58	130433	1	1	1	675.357	1348.7	2	1348.7	-0.0001	121	132	0	61.51	7.1e-06	R	SYLPNTVTDALR	G					File28684 Spectrum1787 scans: 2517
1	1	O14746|TERT_HUMAN	Telomerase reverse transcriptase OS=Homo sapiens GN=TERT PE=1 SV=1	29385	128599	1948	1361	85	58	130434	1	1	1	675.357	1348.7	2	1348.7	-0.0001	121	132	0	31.96	0.0064	R	SYLPNTVTDALR	G					File28663 Spectrum1928 scans: 2632
1	1	O14746|TERT_HUMAN	Telomerase reverse transcriptase OS=Homo sapiens GN=TERT PE=1 SV=1	29385	128599	1948	1361	85	58	130435	1	1	1	675.357	1348.7	2	1348.7	0	121	132	0	34.79	0.0033	R	SYLPNTVTDALR	G					File28724 Spectrum1642 scans: 2437
1	1	O14746|TERT_HUMAN	Telomerase reverse transcriptase OS=Homo sapiens GN=TERT PE=1 SV=1	29385	128599	1948	1361	85	58	130436	1	1	1	675.357	1348.7	2	1348.7	0	121	132	0	46.14	0.00024	R	SYLPNTVTDALR	G					File28704 Spectrum1318 scans: 2162
1	1	O14746|TERT_HUMAN	Telomerase reverse transcriptase OS=Homo sapiens GN=TERT PE=1 SV=1	29385	128599	1948	1361	85	58	130437	1	1	1	675.357	1348.7	2	1348.7	0	121	132	0	33.27	0.0047	R	SYLPNTVTDALR	G					File28675 Spectrum1831 scans: 2542
1	1	O14746|TERT_HUMAN	Telomerase reverse transcriptase OS=Homo sapiens GN=TERT PE=1 SV=1	29385	128599	1948	1361	85	58	130438	1	1	1	675.357	1348.7	2	1348.7	0	121	132	0	28.69	0.014	R	SYLPNTVTDALR	G					File28682 Spectrum1126 scans: 2016
1	1	O14746|TERT_HUMAN	Telomerase reverse transcriptase OS=Homo sapiens GN=TERT PE=1 SV=1	29385	128599	1948	1361	85	58	130439	1	1	1	675.357	1348.7	2	1348.7	0	121	132	0	34.2	0.0038	R	SYLPNTVTDALR	G					File28673 Spectrum1781 scans: 2501
1	1	O14746|TERT_HUMAN	Telomerase reverse transcriptase OS=Homo sapiens GN=TERT PE=1 SV=1	29385	128599	1948	1361	85	58	130440	1	1	1	675.357	1348.7	2	1348.7	0	121	132	0	39.78	0.0011	R	SYLPNTVTDALR	G					File28718 Spectrum1433 scans: 2262
1	1	O14746|TERT_HUMAN	Telomerase reverse transcriptase OS=Homo sapiens GN=TERT PE=1 SV=1	29385	128599	1948	1361	85	58	130441	1	1	1	675.357	1348.7	2	1348.7	0.0002	121	132	0	48.11	0.00015	R	SYLPNTVTDALR	G					File28671 Spectrum1816 scans: 2533
1	1	O14746|TERT_HUMAN	Telomerase reverse transcriptase OS=Homo sapiens GN=TERT PE=1 SV=1	29385	128599	1948	1361	85	58	130442	1	1	1	675.357	1348.7	2	1348.7	0.0003	121	132	0	50.82	8.3e-05	R	SYLPNTVTDALR	G					File28665 Spectrum1957 scans: 2652
1	1	O14746|TERT_HUMAN	Telomerase reverse transcriptase OS=Homo sapiens GN=TERT PE=1 SV=1	29385	128599	1948	1361	85	58	130443	1	1	1	675.357	1348.7	2	1348.7	0.0004	121	132	0	18.99	0.11	R	SYLPNTVTDALR	G					File28728 Spectrum1473 scans: 2293
1	1	O14746|TERT_HUMAN	Telomerase reverse transcriptase OS=Homo sapiens GN=TERT PE=1 SV=1	29385	128599	1948	1361	85	58	130444	1	1	1	675.357	1348.7	2	1348.7	0.0004	121	132	0	48.56	0.00014	R	SYLPNTVTDALR	G					File28815 Spectrum1837 scans: 2560
1	1	O14746|TERT_HUMAN	Telomerase reverse transcriptase OS=Homo sapiens GN=TERT PE=1 SV=1	29385	128599	1948	1361	85	58	130445	1	1	1	450.574	1348.7	3	1348.7	0.0004	121	132	0	43.98	0.0004	R	SYLPNTVTDALR	G					File28663 Spectrum1938 scans: 2644
1	1	O14746|TERT_HUMAN	Telomerase reverse transcriptase OS=Homo sapiens GN=TERT PE=1 SV=1	29385	128599	1948	1361	85	58	130446	1	1	1	675.357	1348.7	2	1348.7	0.0005	121	132	0	41.7	0.00068	R	SYLPNTVTDALR	G					File28771 Spectrum1793 scans: 2523
1	1	O14746|TERT_HUMAN	Telomerase reverse transcriptase OS=Homo sapiens GN=TERT PE=1 SV=1	29385	128599	1948	1361	85	58	130447	1	1	1	675.357	1348.7	2	1348.7	0.0005	121	132	0	43.93	0.0004	R	SYLPNTVTDALR	G					File28667 Spectrum1880 scans: 2581
1	1	O14746|TERT_HUMAN	Telomerase reverse transcriptase OS=Homo sapiens GN=TERT PE=1 SV=1	29385	128599	1948	1361	85	58	130448	1	1	1	675.357	1348.7	2	1348.7	0.0006	121	132	0	38.01	0.0016	R	SYLPNTVTDALR	G					File28748 Spectrum1716 scans: 2459
1	1	O14746|TERT_HUMAN	Telomerase reverse transcriptase OS=Homo sapiens GN=TERT PE=1 SV=1	29385	128599	1948	1361	85	58	130449	1	1	1	675.357	1348.7	2	1348.7	0.0006	121	132	0	41.36	0.00073	R	SYLPNTVTDALR	G					File28726 Spectrum1497 scans: 2294
1	1	O14746|TERT_HUMAN	Telomerase reverse transcriptase OS=Homo sapiens GN=TERT PE=1 SV=1	29385	128599	1948	1361	85	58	130451	1	1	1	675.357	1348.7	2	1348.7	0.0008	121	132	0	46.86	0.00021	R	SYLPNTVTDALR	G					File28661 Spectrum1908 scans: 2603
1	1	O14746|TERT_HUMAN	Telomerase reverse transcriptase OS=Homo sapiens GN=TERT PE=1 SV=1	29385	128599	1948	1361	85	58	130452	1	1	1	675.357	1348.7	2	1348.7	0.0008	121	132	0	55.75	2.7e-05	R	SYLPNTVTDALR	G					File28793 Spectrum1723 scans: 2470
1	1	O14746|TERT_HUMAN	Telomerase reverse transcriptase OS=Homo sapiens GN=TERT PE=1 SV=1	29385	128599	1948	1361	85	58	130720	4	1	1	677.349	1352.68	2	1352.68	0.0043	600	610	1	0.35	3.5	R	ELSEAEVRQHR	E					File28708 Spectrum1990 scans: 2907
1	1	O14746|TERT_HUMAN	Telomerase reverse transcriptase OS=Homo sapiens GN=TERT PE=1 SV=1	29385	128599	1948	1361	85	58	134297	5	1	1	687.399	1372.78	2	1372.78	0.0008	579	590	1	4.82	1.3	K	SVWSKLQSIGIR	Q					File28815 Spectrum4463 scans: 6220
1	1	O14746|TERT_HUMAN	Telomerase reverse transcriptase OS=Homo sapiens GN=TERT PE=1 SV=1	29385	128599	1948	1361	85	58	134298	6	1	1	687.399	1372.78	2	1372.78	0.0014	579	590	1	2.51	2.2	K	SVWSKLQSIGIR	Q					File28688 Spectrum4058 scans: 5883
1	1	O14746|TERT_HUMAN	Telomerase reverse transcriptase OS=Homo sapiens GN=TERT PE=1 SV=1	29385	128599	1948	1361	85	58	134299	2	1	1	687.399	1372.78	2	1372.78	0.0016	579	590	1	2.8	2	K	SVWSKLQSIGIR	Q					File28690 Spectrum4222 scans: 6046
1	1	O14746|TERT_HUMAN	Telomerase reverse transcriptase OS=Homo sapiens GN=TERT PE=1 SV=1	29385	128599	1948	1361	85	58	134300	4	1	1	687.4	1372.78	2	1372.78	0.0021	579	590	1	0.95	3.1	K	SVWSKLQSIGIR	Q					File28684 Spectrum4207 scans: 6002
1	1	O14746|TERT_HUMAN	Telomerase reverse transcriptase OS=Homo sapiens GN=TERT PE=1 SV=1	29385	128599	1948	1361	85	58	134301	1	1	1	687.4	1372.79	2	1372.78	0.0023	579	590	1	6.56	0.86	K	SVWSKLQSIGIR	Q					File28716 Spectrum3757 scans: 5648
1	1	O14746|TERT_HUMAN	Telomerase reverse transcriptase OS=Homo sapiens GN=TERT PE=1 SV=1	29385	128599	1948	1361	85	58	138604	9	1	1	468.577	1402.71	3	1402.71	-0.0042	699	710	0	2.8	1.4	R	AQDPPPELYFVK	V					File28771 Spectrum1179 scans: 1784
1	1	O14746|TERT_HUMAN	Telomerase reverse transcriptase OS=Homo sapiens GN=TERT PE=1 SV=1	29385	128599	1948	1361	85	58	138605	1	1	1	702.363	1402.71	2	1402.71	-0.0016	699	710	0	24.81	0.039	R	AQDPPPELYFVK	V					File28663 Spectrum2109 scans: 2858
1	1	O14746|TERT_HUMAN	Telomerase reverse transcriptase OS=Homo sapiens GN=TERT PE=1 SV=1	29385	128599	1948	1361	85	58	138606	2	1	1	468.578	1402.71	3	1402.71	-0.0015	699	710	0	9.64	0.73	R	AQDPPPELYFVK	V					File28669 Spectrum1855 scans: 2584
1	1	O14746|TERT_HUMAN	Telomerase reverse transcriptase OS=Homo sapiens GN=TERT PE=1 SV=1	29385	128599	1948	1361	85	58	138607	1	1	1	702.363	1402.71	2	1402.71	-0.0015	699	710	0	20.14	0.04	R	AQDPPPELYFVK	V					File28663 Spectrum1955 scans: 2664
1	1	O14746|TERT_HUMAN	Telomerase reverse transcriptase OS=Homo sapiens GN=TERT PE=1 SV=1	29385	128599	1948	1361	85	58	138608	1	1	1	468.578	1402.71	3	1402.71	-0.0012	699	710	0	16.61	0.03	R	AQDPPPELYFVK	V					File28837 Spectrum2003 scans: 2720
1	1	O14746|TERT_HUMAN	Telomerase reverse transcriptase OS=Homo sapiens GN=TERT PE=1 SV=1	29385	128599	1948	1361	85	58	138609	1	1	1	468.579	1402.71	3	1402.71	0.0005	699	710	0	13.72	0.4	R	AQDPPPELYFVK	V					File28667 Spectrum1937 scans: 2658
1	1	O14746|TERT_HUMAN	Telomerase reverse transcriptase OS=Homo sapiens GN=TERT PE=1 SV=1	29385	128599	1948	1361	85	58	138610	1	1	1	468.579	1402.71	3	1402.71	0.0006	699	710	0	40.29	0.00073	R	AQDPPPELYFVK	V					File28663 Spectrum1984 scans: 2700
1	1	O14746|TERT_HUMAN	Telomerase reverse transcriptase OS=Homo sapiens GN=TERT PE=1 SV=1	29385	128599	1948	1361	85	58	138611	1	1	1	702.364	1402.71	2	1402.71	0.0007	699	710	0	22.08	0.072	R	AQDPPPELYFVK	V					File28671 Spectrum1847 scans: 2573
1	1	O14746|TERT_HUMAN	Telomerase reverse transcriptase OS=Homo sapiens GN=TERT PE=1 SV=1	29385	128599	1948	1361	85	58	138612	1	1	1	702.364	1402.71	2	1402.71	0.001	699	710	0	23.23	0.043	R	AQDPPPELYFVK	V					File28793 Spectrum1763 scans: 2522
1	1	O14746|TERT_HUMAN	Telomerase reverse transcriptase OS=Homo sapiens GN=TERT PE=1 SV=1	29385	128599	1948	1361	85	58	138613	1	1	1	702.364	1402.71	2	1402.71	0.0011	699	710	0	7.8	0.4	R	AQDPPPELYFVK	V					File28673 Spectrum1817 scans: 2547
1	1	O14746|TERT_HUMAN	Telomerase reverse transcriptase OS=Homo sapiens GN=TERT PE=1 SV=1	29385	128599	1948	1361	85	58	138614	1	1	1	468.579	1402.71	3	1402.71	0.0012	699	710	0	26.92	0.01	R	AQDPPPELYFVK	V					File28661 Spectrum1990 scans: 2705
1	1	O14746|TERT_HUMAN	Telomerase reverse transcriptase OS=Homo sapiens GN=TERT PE=1 SV=1	29385	128599	1948	1361	85	58	138616	1	1	1	702.365	1402.71	2	1402.71	0.0014	699	710	0	22.75	0.062	R	AQDPPPELYFVK	V					File28748 Spectrum1748 scans: 2501
1	1	O14746|TERT_HUMAN	Telomerase reverse transcriptase OS=Homo sapiens GN=TERT PE=1 SV=1	29385	128599	1948	1361	85	58	138617	1	1	1	702.365	1402.71	2	1402.71	0.0014	699	710	0	34.14	0.0015	R	AQDPPPELYFVK	V					File28669 Spectrum1840 scans: 2565
1	1	O14746|TERT_HUMAN	Telomerase reverse transcriptase OS=Homo sapiens GN=TERT PE=1 SV=1	29385	128599	1948	1361	85	58	138618	2	1	1	468.579	1402.71	3	1402.71	0.0017	699	710	0	11.28	0.87	R	AQDPPPELYFVK	V					File28793 Spectrum1776 scans: 2542
1	1	O14746|TERT_HUMAN	Telomerase reverse transcriptase OS=Homo sapiens GN=TERT PE=1 SV=1	29385	128599	1948	1361	85	58	138619	1	1	1	702.365	1402.71	2	1402.71	0.0017	699	710	0	22.61	0.064	R	AQDPPPELYFVK	V					File28837 Spectrum1970 scans: 2676
1	1	O14746|TERT_HUMAN	Telomerase reverse transcriptase OS=Homo sapiens GN=TERT PE=1 SV=1	29385	128599	1948	1361	85	58	138620	1	1	1	702.365	1402.72	2	1402.71	0.0018	699	710	0	12.7	0.27	R	AQDPPPELYFVK	V					File28665 Spectrum1987 scans: 2688
1	1	O14746|TERT_HUMAN	Telomerase reverse transcriptase OS=Homo sapiens GN=TERT PE=1 SV=1	29385	128599	1948	1361	85	58	138621	1	1	1	702.365	1402.72	2	1402.71	0.0019	699	710	0	8.1	0.34	R	AQDPPPELYFVK	V					File28726 Spectrum1532 scans: 2342
1	1	O14746|TERT_HUMAN	Telomerase reverse transcriptase OS=Homo sapiens GN=TERT PE=1 SV=1	29385	128599	1948	1361	85	58	138622	2	1	1	702.365	1402.72	2	1402.71	0.0027	699	710	0	9.79	1.1	R	AQDPPPELYFVK	V					File28661 Spectrum1947 scans: 2651
1	1	O14746|TERT_HUMAN	Telomerase reverse transcriptase OS=Homo sapiens GN=TERT PE=1 SV=1	29385	128599	1948	1361	85	58	138623	1	1	1	702.365	1402.72	2	1402.71	0.003	699	710	0	18.83	0.06	R	AQDPPPELYFVK	V					File28667 Spectrum1908 scans: 2615
1	1	O14746|TERT_HUMAN	Telomerase reverse transcriptase OS=Homo sapiens GN=TERT PE=1 SV=1	29385	128599	1948	1361	85	58	138624	4	1	1	702.368	1402.72	2	1402.71	0.0077	699	710	0	2.71	1.5	R	AQDPPPELYFVK	V					File28663 Spectrum3154 scans: 4128
1	1	O14746|TERT_HUMAN	Telomerase reverse transcriptase OS=Homo sapiens GN=TERT PE=1 SV=1	29385	128599	1948	1361	85	58	149158	1	1	1	488.287	1461.84	3	1461.84	-0.002	143	155	1	13.43	0.089	R	RVGDDVLVHLLAR	C					File28722 Spectrum1740 scans: 2601
1	1	O14746|TERT_HUMAN	Telomerase reverse transcriptase OS=Homo sapiens GN=TERT PE=1 SV=1	29385	128599	1948	1361	85	58	149159	1	1	1	488.287	1461.84	3	1461.84	-0.0015	143	155	1	48.74	2.6e-05	R	RVGDDVLVHLLAR	C					File28669 Spectrum1946 scans: 2701
1	1	O14746|TERT_HUMAN	Telomerase reverse transcriptase OS=Homo sapiens GN=TERT PE=1 SV=1	29385	128599	1948	1361	85	58	149160	1	1	1	488.288	1461.84	3	1461.84	-0.0009	143	155	1	49.32	2.3e-05	R	RVGDDVLVHLLAR	C					File28680 Spectrum1924 scans: 2690
1	1	O14746|TERT_HUMAN	Telomerase reverse transcriptase OS=Homo sapiens GN=TERT PE=1 SV=1	29385	128599	1948	1361	85	58	149161	1	1	1	488.288	1461.84	3	1461.84	-0.0008	143	155	1	26.33	0.0045	R	RVGDDVLVHLLAR	C					File28665 Spectrum2100 scans: 2829
1	1	O14746|TERT_HUMAN	Telomerase reverse transcriptase OS=Homo sapiens GN=TERT PE=1 SV=1	29385	128599	1948	1361	85	58	149162	1	1	1	488.288	1461.84	3	1461.84	-0.0007	143	155	1	31.75	0.0014	R	RVGDDVLVHLLAR	C					File28682 Spectrum1245 scans: 2177
1	1	O14746|TERT_HUMAN	Telomerase reverse transcriptase OS=Homo sapiens GN=TERT PE=1 SV=1	29385	128599	1948	1361	85	58	149163	1	1	1	488.288	1461.84	3	1461.84	-0.0007	143	155	1	56.47	4.8e-06	R	RVGDDVLVHLLAR	C					File28673 Spectrum1920 scans: 2676
1	1	O14746|TERT_HUMAN	Telomerase reverse transcriptase OS=Homo sapiens GN=TERT PE=1 SV=1	29385	128599	1948	1361	85	58	149164	1	1	1	488.288	1461.84	3	1461.84	-0.0006	143	155	1	52.51	1.2e-05	R	RVGDDVLVHLLAR	C					File28661 Spectrum2066 scans: 2797
1	1	O14746|TERT_HUMAN	Telomerase reverse transcriptase OS=Homo sapiens GN=TERT PE=1 SV=1	29385	128599	1948	1361	85	58	149165	1	1	1	488.288	1461.84	3	1461.84	-0.0005	143	155	1	46.71	4.7e-05	R	RVGDDVLVHLLAR	C					File28671 Spectrum1958 scans: 2713
1	1	O14746|TERT_HUMAN	Telomerase reverse transcriptase OS=Homo sapiens GN=TERT PE=1 SV=1	29385	128599	1948	1361	85	58	149166	1	1	1	488.288	1461.84	3	1461.84	-0.0004	143	155	1	43.91	8.5e-05	R	RVGDDVLVHLLAR	C					File28728 Spectrum1608 scans: 2472
1	1	O14746|TERT_HUMAN	Telomerase reverse transcriptase OS=Homo sapiens GN=TERT PE=1 SV=1	29385	128599	1948	1361	85	58	149167	1	1	1	488.288	1461.84	3	1461.84	-0.0004	143	155	1	34.6	0.00073	R	RVGDDVLVHLLAR	C					File28663 Spectrum2073 scans: 2814
1	1	O14746|TERT_HUMAN	Telomerase reverse transcriptase OS=Homo sapiens GN=TERT PE=1 SV=1	29385	128599	1948	1361	85	58	149168	1	1	1	488.288	1461.84	3	1461.84	-0.0004	143	155	1	43.97	8.4e-05	R	RVGDDVLVHLLAR	C					File28700 Spectrum1700 scans: 2523
1	1	O14746|TERT_HUMAN	Telomerase reverse transcriptase OS=Homo sapiens GN=TERT PE=1 SV=1	29385	128599	1948	1361	85	58	149169	1	1	1	488.288	1461.84	3	1461.84	-0.0004	143	155	1	38.17	0.00032	R	RVGDDVLVHLLAR	C					File28718 Spectrum1562 scans: 2435
1	1	O14746|TERT_HUMAN	Telomerase reverse transcriptase OS=Homo sapiens GN=TERT PE=1 SV=1	29385	128599	1948	1361	85	58	149170	1	1	1	731.928	1461.84	2	1461.84	-0.0003	143	155	1	43.61	9.1e-05	R	RVGDDVLVHLLAR	C					File28663 Spectrum2082 scans: 2825
1	1	O14746|TERT_HUMAN	Telomerase reverse transcriptase OS=Homo sapiens GN=TERT PE=1 SV=1	29385	128599	1948	1361	85	58	149171	1	1	1	488.288	1461.84	3	1461.84	-0.0003	143	155	1	47	4.2e-05	R	RVGDDVLVHLLAR	C					File28659 Spectrum1282 scans: 2192
1	1	O14746|TERT_HUMAN	Telomerase reverse transcriptase OS=Homo sapiens GN=TERT PE=1 SV=1	29385	128599	1948	1361	85	58	149172	1	1	1	488.288	1461.84	3	1461.84	-0.0002	143	155	1	43.28	9.9e-05	R	RVGDDVLVHLLAR	C					File28730 Spectrum1615 scans: 2468
1	1	O14746|TERT_HUMAN	Telomerase reverse transcriptase OS=Homo sapiens GN=TERT PE=1 SV=1	29385	128599	1948	1361	85	58	149173	1	1	1	488.288	1461.84	3	1461.84	-0.0002	143	155	1	41.36	0.00015	R	RVGDDVLVHLLAR	C					File28724 Spectrum1771 scans: 2612
1	1	O14746|TERT_HUMAN	Telomerase reverse transcriptase OS=Homo sapiens GN=TERT PE=1 SV=1	29385	128599	1948	1361	85	58	149174	1	1	1	488.288	1461.84	3	1461.84	-0.0001	143	155	1	38.77	0.00028	R	RVGDDVLVHLLAR	C					File28698 Spectrum1831 scans: 2617
1	1	O14746|TERT_HUMAN	Telomerase reverse transcriptase OS=Homo sapiens GN=TERT PE=1 SV=1	29385	128599	1948	1361	85	58	149175	1	1	1	488.288	1461.84	3	1461.84	0	143	155	1	48.21	3.2e-05	R	RVGDDVLVHLLAR	C					File28704 Spectrum1438 scans: 2323
1	1	O14746|TERT_HUMAN	Telomerase reverse transcriptase OS=Homo sapiens GN=TERT PE=1 SV=1	29385	128599	1948	1361	85	58	149176	1	1	1	488.288	1461.84	3	1461.84	0	143	155	1	38.63	0.00029	R	RVGDDVLVHLLAR	C					File28748 Spectrum1846 scans: 2629
1	1	O14746|TERT_HUMAN	Telomerase reverse transcriptase OS=Homo sapiens GN=TERT PE=1 SV=1	29385	128599	1948	1361	85	58	149177	1	1	1	488.288	1461.84	3	1461.84	0	143	155	1	62.29	1.2e-06	R	RVGDDVLVHLLAR	C					File28667 Spectrum2019 scans: 2760
1	1	O14746|TERT_HUMAN	Telomerase reverse transcriptase OS=Homo sapiens GN=TERT PE=1 SV=1	29385	128599	1948	1361	85	58	149178	1	1	1	488.288	1461.84	3	1461.84	0	143	155	1	49.89	2.2e-05	R	RVGDDVLVHLLAR	C					File28771 Spectrum1936 scans: 2705
1	1	O14746|TERT_HUMAN	Telomerase reverse transcriptase OS=Homo sapiens GN=TERT PE=1 SV=1	29385	128599	1948	1361	85	58	149179	1	1	1	488.288	1461.84	3	1461.84	0	143	155	1	46.27	5e-05	R	RVGDDVLVHLLAR	C					File28675 Spectrum1982 scans: 2733
1	1	O14746|TERT_HUMAN	Telomerase reverse transcriptase OS=Homo sapiens GN=TERT PE=1 SV=1	29385	128599	1948	1361	85	58	149180	1	1	1	488.288	1461.84	3	1461.84	0.0001	143	155	1	51.74	1.4e-05	R	RVGDDVLVHLLAR	C					File28793 Spectrum1857 scans: 2642
1	1	O14746|TERT_HUMAN	Telomerase reverse transcriptase OS=Homo sapiens GN=TERT PE=1 SV=1	29385	128599	1948	1361	85	58	149181	1	1	1	488.288	1461.84	3	1461.84	0.0001	143	155	1	43.4	9.6e-05	R	RVGDDVLVHLLAR	C					File28686 Spectrum1814 scans: 2604
1	1	O14746|TERT_HUMAN	Telomerase reverse transcriptase OS=Homo sapiens GN=TERT PE=1 SV=1	29385	128599	1948	1361	85	58	149182	1	1	1	488.288	1461.84	3	1461.84	0.0002	143	155	1	35.89	0.00054	R	RVGDDVLVHLLAR	C					File28696 Spectrum1984 scans: 2749
1	1	O14746|TERT_HUMAN	Telomerase reverse transcriptase OS=Homo sapiens GN=TERT PE=1 SV=1	29385	128599	1948	1361	85	58	149183	1	1	1	488.288	1461.84	3	1461.84	0.0003	143	155	1	45.55	5.9e-05	R	RVGDDVLVHLLAR	C					File28678 Spectrum2023 scans: 2764
1	1	O14746|TERT_HUMAN	Telomerase reverse transcriptase OS=Homo sapiens GN=TERT PE=1 SV=1	29385	128599	1948	1361	85	58	149184	1	1	1	488.288	1461.84	3	1461.84	0.0004	143	155	1	40.61	0.00018	R	RVGDDVLVHLLAR	C					File28726 Spectrum1622 scans: 2462
1	1	O14746|TERT_HUMAN	Telomerase reverse transcriptase OS=Homo sapiens GN=TERT PE=1 SV=1	29385	128599	1948	1361	85	58	149185	1	1	1	488.288	1461.84	3	1461.84	0.0005	143	155	1	54.75	7e-06	R	RVGDDVLVHLLAR	C					File28716 Spectrum1616 scans: 2462
1	1	O14746|TERT_HUMAN	Telomerase reverse transcriptase OS=Homo sapiens GN=TERT PE=1 SV=1	29385	128599	1948	1361	85	58	149186	1	1	1	488.288	1461.84	3	1461.84	0.0005	143	155	1	34.01	0.00083	R	RVGDDVLVHLLAR	C					File28720 Spectrum1506 scans: 2372
1	1	O14746|TERT_HUMAN	Telomerase reverse transcriptase OS=Homo sapiens GN=TERT PE=1 SV=1	29385	128599	1948	1361	85	58	149187	1	1	1	488.288	1461.84	3	1461.84	0.0009	143	155	1	35.56	0.0006	R	RVGDDVLVHLLAR	C					File28815 Spectrum1969 scans: 2731
1	1	O14746|TERT_HUMAN	Telomerase reverse transcriptase OS=Homo sapiens GN=TERT PE=1 SV=1	29385	128599	1948	1361	85	58	149392	1	1	1	488.604	1462.79	3	1462.79	-0.0033	95	108	0	14.57	0.19	K	NVLAFGFALLDGAR	G					File28726 Spectrum2733 scans: 3910
1	1	O14746|TERT_HUMAN	Telomerase reverse transcriptase OS=Homo sapiens GN=TERT PE=1 SV=1	29385	128599	1948	1361	85	58	149393	1	1	1	488.604	1462.79	3	1462.79	-0.0032	95	108	0	23.06	0.037	K	NVLAFGFALLDGAR	G					File28722 Spectrum2725 scans: 3975
1	1	O14746|TERT_HUMAN	Telomerase reverse transcriptase OS=Homo sapiens GN=TERT PE=1 SV=1	29385	128599	1948	1361	85	58	149394	1	1	1	488.604	1462.79	3	1462.79	-0.0027	95	108	0	51.68	5e-05	K	NVLAFGFALLDGAR	G					File28673 Spectrum3074 scans: 4134
1	1	O14746|TERT_HUMAN	Telomerase reverse transcriptase OS=Homo sapiens GN=TERT PE=1 SV=1	29385	128599	1948	1361	85	58	149395	1	1	1	732.403	1462.79	2	1462.79	-0.0025	95	108	0	55.75	1.5e-05	K	NVLAFGFALLDGAR	G					File28688 Spectrum2949 scans: 4059
1	1	O14746|TERT_HUMAN	Telomerase reverse transcriptase OS=Homo sapiens GN=TERT PE=1 SV=1	29385	128599	1948	1361	85	58	149396	1	1	1	732.403	1462.79	2	1462.79	-0.0025	95	108	0	54.03	1.6e-05	K	NVLAFGFALLDGAR	G					File28663 Spectrum3314 scans: 4335
1	1	O14746|TERT_HUMAN	Telomerase reverse transcriptase OS=Homo sapiens GN=TERT PE=1 SV=1	29385	128599	1948	1361	85	58	149397	1	1	1	732.403	1462.79	2	1462.79	-0.0024	95	108	0	71.45	5.3e-07	K	NVLAFGFALLDGAR	G					File28771 Spectrum3132 scans: 4198
1	1	O14746|TERT_HUMAN	Telomerase reverse transcriptase OS=Homo sapiens GN=TERT PE=1 SV=1	29385	128599	1948	1361	85	58	149398	1	1	1	732.403	1462.79	2	1462.79	-0.0024	95	108	0	22.64	0.04	K	NVLAFGFALLDGAR	G					File28734 Spectrum2569 scans: 3785
1	1	O14746|TERT_HUMAN	Telomerase reverse transcriptase OS=Homo sapiens GN=TERT PE=1 SV=1	29385	128599	1948	1361	85	58	149399	1	1	1	732.403	1462.79	2	1462.79	-0.0024	95	108	0	65.14	2.3e-06	K	NVLAFGFALLDGAR	G					File28663 Spectrum3145 scans: 4116
1	1	O14746|TERT_HUMAN	Telomerase reverse transcriptase OS=Homo sapiens GN=TERT PE=1 SV=1	29385	128599	1948	1361	85	58	149400	1	1	1	732.403	1462.79	2	1462.79	-0.002	95	108	0	62.54	4.1e-06	K	NVLAFGFALLDGAR	G					File28669 Spectrum3109 scans: 4166
1	1	O14746|TERT_HUMAN	Telomerase reverse transcriptase OS=Homo sapiens GN=TERT PE=1 SV=1	29385	128599	1948	1361	85	58	149401	1	1	1	732.403	1462.79	2	1462.79	-0.0019	95	108	0	53.23	3.5e-05	K	NVLAFGFALLDGAR	G					File28661 Spectrum3257 scans: 4284
1	1	O14746|TERT_HUMAN	Telomerase reverse transcriptase OS=Homo sapiens GN=TERT PE=1 SV=1	29385	128599	1948	1361	85	58	149402	1	1	1	732.403	1462.79	2	1462.79	-0.0019	95	108	0	72.45	4.2e-07	K	NVLAFGFALLDGAR	G					File28815 Spectrum3158 scans: 4220
1	1	O14746|TERT_HUMAN	Telomerase reverse transcriptase OS=Homo sapiens GN=TERT PE=1 SV=1	29385	128599	1948	1361	85	58	149403	1	1	1	488.604	1462.79	3	1462.79	-0.0019	95	108	0	20.95	0.011	K	NVLAFGFALLDGAR	G					File28714 Spectrum2620 scans: 3820
1	1	O14746|TERT_HUMAN	Telomerase reverse transcriptase OS=Homo sapiens GN=TERT PE=1 SV=1	29385	128599	1948	1361	85	58	149404	1	1	1	488.604	1462.79	3	1462.79	-0.0018	95	108	0	21.42	0.023	K	NVLAFGFALLDGAR	G					File28696 Spectrum3172 scans: 4252
1	1	O14746|TERT_HUMAN	Telomerase reverse transcriptase OS=Homo sapiens GN=TERT PE=1 SV=1	29385	128599	1948	1361	85	58	149405	1	1	1	732.403	1462.79	2	1462.79	-0.0018	95	108	0	45.79	0.0002	K	NVLAFGFALLDGAR	G					File28686 Spectrum2944 scans: 4039
1	1	O14746|TERT_HUMAN	Telomerase reverse transcriptase OS=Homo sapiens GN=TERT PE=1 SV=1	29385	128599	1948	1361	85	58	149406	1	1	1	732.403	1462.79	2	1462.79	-0.0018	95	108	0	20.06	0.043	K	NVLAFGFALLDGAR	G					File28837 Spectrum3302 scans: 4333
1	1	O14746|TERT_HUMAN	Telomerase reverse transcriptase OS=Homo sapiens GN=TERT PE=1 SV=1	29385	128599	1948	1361	85	58	149407	1	1	1	732.403	1462.79	2	1462.79	-0.0018	95	108	0	62.2	4.5e-06	K	NVLAFGFALLDGAR	G					File28667 Spectrum3227 scans: 4252
1	1	O14746|TERT_HUMAN	Telomerase reverse transcriptase OS=Homo sapiens GN=TERT PE=1 SV=1	29385	128599	1948	1361	85	58	149408	1	1	1	732.403	1462.79	2	1462.79	-0.0018	95	108	0	43.15	0.00036	K	NVLAFGFALLDGAR	G					File28738 Spectrum3051 scans: 4181
1	1	O14746|TERT_HUMAN	Telomerase reverse transcriptase OS=Homo sapiens GN=TERT PE=1 SV=1	29385	128599	1948	1361	85	58	149409	1	1	1	732.403	1462.79	2	1462.79	-0.0018	95	108	0	41.83	0.00023	K	NVLAFGFALLDGAR	G					File28678 Spectrum3209 scans: 4244
1	1	O14746|TERT_HUMAN	Telomerase reverse transcriptase OS=Homo sapiens GN=TERT PE=1 SV=1	29385	128599	1948	1361	85	58	149410	1	1	1	732.403	1462.79	2	1462.79	-0.0018	95	108	0	79.96	7.5e-08	K	NVLAFGFALLDGAR	G					File28720 Spectrum2570 scans: 3771
1	1	O14746|TERT_HUMAN	Telomerase reverse transcriptase OS=Homo sapiens GN=TERT PE=1 SV=1	29385	128599	1948	1361	85	58	149411	1	1	1	732.403	1462.79	2	1462.79	-0.0016	95	108	0	42.12	0.00045	K	NVLAFGFALLDGAR	G					File28698 Spectrum2985 scans: 4074
1	1	O14746|TERT_HUMAN	Telomerase reverse transcriptase OS=Homo sapiens GN=TERT PE=1 SV=1	29385	128599	1948	1361	85	58	149412	1	1	1	488.604	1462.79	3	1462.79	-0.0016	95	108	0	15.27	0.098	K	NVLAFGFALLDGAR	G					File28680 Spectrum3096 scans: 4162
1	1	O14746|TERT_HUMAN	Telomerase reverse transcriptase OS=Homo sapiens GN=TERT PE=1 SV=1	29385	128599	1948	1361	85	58	149413	1	1	1	488.604	1462.79	3	1462.79	-0.0016	95	108	0	20.77	0.062	K	NVLAFGFALLDGAR	G					File28815 Spectrum3161 scans: 4224
1	1	O14746|TERT_HUMAN	Telomerase reverse transcriptase OS=Homo sapiens GN=TERT PE=1 SV=1	29385	128599	1948	1361	85	58	149414	1	1	1	732.403	1462.79	2	1462.79	-0.0015	95	108	0	54.72	2.5e-05	K	NVLAFGFALLDGAR	G					File28659 Spectrum2274 scans: 3555
1	1	O14746|TERT_HUMAN	Telomerase reverse transcriptase OS=Homo sapiens GN=TERT PE=1 SV=1	29385	128599	1948	1361	85	58	149415	1	1	1	732.403	1462.79	2	1462.79	-0.0015	95	108	0	78.2	1.1e-07	K	NVLAFGFALLDGAR	G					File28665 Spectrum3347 scans: 4355
1	1	O14746|TERT_HUMAN	Telomerase reverse transcriptase OS=Homo sapiens GN=TERT PE=1 SV=1	29385	128599	1948	1361	85	58	149416	1	1	1	488.604	1462.79	3	1462.79	-0.0015	95	108	0	12.32	0.27	K	NVLAFGFALLDGAR	G					File28667 Spectrum3235 scans: 4263
1	1	O14746|TERT_HUMAN	Telomerase reverse transcriptase OS=Homo sapiens GN=TERT PE=1 SV=1	29385	128599	1948	1361	85	58	149417	1	1	1	488.605	1462.79	3	1462.79	-0.0014	95	108	0	9.13	0.28	K	NVLAFGFALLDGAR	G					File28686 Spectrum2946 scans: 4043
1	1	O14746|TERT_HUMAN	Telomerase reverse transcriptase OS=Homo sapiens GN=TERT PE=1 SV=1	29385	128599	1948	1361	85	58	149418	1	1	1	732.403	1462.79	2	1462.79	-0.0014	95	108	0	70.39	3.8e-07	K	NVLAFGFALLDGAR	G					File28680 Spectrum3094 scans: 4160
1	1	O14746|TERT_HUMAN	Telomerase reverse transcriptase OS=Homo sapiens GN=TERT PE=1 SV=1	29385	128599	1948	1361	85	58	149419	1	1	1	488.605	1462.79	3	1462.79	-0.0013	95	108	0	31.76	0.0049	K	NVLAFGFALLDGAR	G					File28675 Spectrum3129 scans: 4190
1	1	O14746|TERT_HUMAN	Telomerase reverse transcriptase OS=Homo sapiens GN=TERT PE=1 SV=1	29385	128599	1948	1361	85	58	149420	1	1	1	488.605	1462.79	3	1462.79	-0.0013	95	108	0	25.43	0.014	K	NVLAFGFALLDGAR	G					File28718 Spectrum2610 scans: 3820
1	1	O14746|TERT_HUMAN	Telomerase reverse transcriptase OS=Homo sapiens GN=TERT PE=1 SV=1	29385	128599	1948	1361	85	58	149421	1	1	1	488.605	1462.79	3	1462.79	-0.0013	95	108	0	26.89	0.011	K	NVLAFGFALLDGAR	G					File28665 Spectrum3351 scans: 4359
1	1	O14746|TERT_HUMAN	Telomerase reverse transcriptase OS=Homo sapiens GN=TERT PE=1 SV=1	29385	128599	1948	1361	85	58	149422	1	1	1	732.403	1462.79	2	1462.79	-0.0013	95	108	0	28.13	0.004	K	NVLAFGFALLDGAR	G					File28704 Spectrum2522 scans: 3755
1	1	O14746|TERT_HUMAN	Telomerase reverse transcriptase OS=Homo sapiens GN=TERT PE=1 SV=1	29385	128599	1948	1361	85	58	149423	1	1	1	732.403	1462.79	2	1462.79	-0.0013	95	108	0	47.05	8.9e-05	K	NVLAFGFALLDGAR	G					File28712 Spectrum2732 scans: 3925
1	1	O14746|TERT_HUMAN	Telomerase reverse transcriptase OS=Homo sapiens GN=TERT PE=1 SV=1	29385	128599	1948	1361	85	58	149424	1	1	1	732.403	1462.79	2	1462.79	-0.0012	95	108	0	63.16	3.6e-06	K	NVLAFGFALLDGAR	G					File28710 Spectrum2706 scans: 3878
1	1	O14746|TERT_HUMAN	Telomerase reverse transcriptase OS=Homo sapiens GN=TERT PE=1 SV=1	29385	128599	1948	1361	85	58	149425	1	1	1	732.403	1462.79	2	1462.79	-0.0012	95	108	0	69.41	8.5e-07	K	NVLAFGFALLDGAR	G					File28732 Spectrum2583 scans: 3815
1	1	O14746|TERT_HUMAN	Telomerase reverse transcriptase OS=Homo sapiens GN=TERT PE=1 SV=1	29385	128599	1948	1361	85	58	149426	1	1	1	732.403	1462.79	2	1462.79	-0.0012	95	108	0	80.58	6.5e-08	K	NVLAFGFALLDGAR	G					File28675 Spectrum3127 scans: 4187
1	1	O14746|TERT_HUMAN	Telomerase reverse transcriptase OS=Homo sapiens GN=TERT PE=1 SV=1	29385	128599	1948	1361	85	58	149427	1	1	1	488.605	1462.79	3	1462.79	-0.0012	95	108	0	19.01	0.082	K	NVLAFGFALLDGAR	G					File28732 Spectrum2585 scans: 3819
1	1	O14746|TERT_HUMAN	Telomerase reverse transcriptase OS=Homo sapiens GN=TERT PE=1 SV=1	29385	128599	1948	1361	85	58	149428	1	1	1	488.605	1462.79	3	1462.79	-0.0012	95	108	0	17.05	0.15	K	NVLAFGFALLDGAR	G					File28793 Spectrum2994 scans: 4098
1	1	O14746|TERT_HUMAN	Telomerase reverse transcriptase OS=Homo sapiens GN=TERT PE=1 SV=1	29385	128599	1948	1361	85	58	149429	1	1	1	488.605	1462.79	3	1462.79	-0.0012	95	108	0	16.54	0.16	K	NVLAFGFALLDGAR	G					File28748 Spectrum2978 scans: 4078
1	1	O14746|TERT_HUMAN	Telomerase reverse transcriptase OS=Homo sapiens GN=TERT PE=1 SV=1	29385	128599	1948	1361	85	58	149430	1	1	1	732.403	1462.79	2	1462.79	-0.0009	95	108	0	66.19	1.8e-06	K	NVLAFGFALLDGAR	G					File28726 Spectrum2727 scans: 3901
1	1	O14746|TERT_HUMAN	Telomerase reverse transcriptase OS=Homo sapiens GN=TERT PE=1 SV=1	29385	128599	1948	1361	85	58	149431	1	1	1	732.403	1462.79	2	1462.79	-0.0009	95	108	0	95.91	1.9e-09	K	NVLAFGFALLDGAR	G					File28718 Spectrum2609 scans: 3819
1	1	O14746|TERT_HUMAN	Telomerase reverse transcriptase OS=Homo sapiens GN=TERT PE=1 SV=1	29385	128599	1948	1361	85	58	149432	1	1	1	488.605	1462.79	3	1462.79	-0.0009	95	108	0	17.82	0.11	K	NVLAFGFALLDGAR	G					File28669 Spectrum3111 scans: 4169
1	1	O14746|TERT_HUMAN	Telomerase reverse transcriptase OS=Homo sapiens GN=TERT PE=1 SV=1	29385	128599	1948	1361	85	58	149433	1	1	1	488.605	1462.79	3	1462.79	-0.0008	95	108	0	15.54	0.21	K	NVLAFGFALLDGAR	G					File28720 Spectrum2575 scans: 3777
1	1	O14746|TERT_HUMAN	Telomerase reverse transcriptase OS=Homo sapiens GN=TERT PE=1 SV=1	29385	128599	1948	1361	85	58	149434	1	1	1	488.605	1462.79	3	1462.79	-0.0008	95	108	0	27.9	0.012	K	NVLAFGFALLDGAR	G					File28661 Spectrum3261 scans: 4290
1	1	O14746|TERT_HUMAN	Telomerase reverse transcriptase OS=Homo sapiens GN=TERT PE=1 SV=1	29385	128599	1948	1361	85	58	149435	1	1	1	732.404	1462.79	2	1462.79	-0.0007	95	108	0	58.65	6e-06	K	NVLAFGFALLDGAR	G					File28684 Spectrum3074 scans: 4148
1	1	O14746|TERT_HUMAN	Telomerase reverse transcriptase OS=Homo sapiens GN=TERT PE=1 SV=1	29385	128599	1948	1361	85	58	149436	1	1	1	732.404	1462.79	2	1462.79	-0.0007	95	108	0	57.99	1.2e-05	K	NVLAFGFALLDGAR	G					File28673 Spectrum3073 scans: 4133
1	1	O14746|TERT_HUMAN	Telomerase reverse transcriptase OS=Homo sapiens GN=TERT PE=1 SV=1	29385	128599	1948	1361	85	58	149437	1	1	1	732.404	1462.79	2	1462.79	-0.0007	95	108	0	63.63	3.2e-06	K	NVLAFGFALLDGAR	G					File28716 Spectrum2683 scans: 3872
1	1	O14746|TERT_HUMAN	Telomerase reverse transcriptase OS=Homo sapiens GN=TERT PE=1 SV=1	29385	128599	1948	1361	85	58	149438	1	1	1	732.404	1462.79	2	1462.79	-0.0007	95	108	0	79.48	7.2e-08	K	NVLAFGFALLDGAR	G					File28748 Spectrum2975 scans: 4074
1	1	O14746|TERT_HUMAN	Telomerase reverse transcriptase OS=Homo sapiens GN=TERT PE=1 SV=1	29385	128599	1948	1361	85	58	149439	1	1	1	488.605	1462.79	3	1462.79	-0.0007	95	108	0	33.09	0.0036	K	NVLAFGFALLDGAR	G					File28663 Spectrum3317 scans: 4339
1	1	O14746|TERT_HUMAN	Telomerase reverse transcriptase OS=Homo sapiens GN=TERT PE=1 SV=1	29385	128599	1948	1361	85	58	149441	1	1	1	488.605	1462.79	3	1462.79	-0.0006	95	108	0	11.79	0.42	K	NVLAFGFALLDGAR	G					File28663 Spectrum3149 scans: 4121
1	1	O14746|TERT_HUMAN	Telomerase reverse transcriptase OS=Homo sapiens GN=TERT PE=1 SV=1	29385	128599	1948	1361	85	58	149442	1	1	1	732.404	1462.79	2	1462.79	-0.0005	95	108	0	39.67	0.00063	K	NVLAFGFALLDGAR	G					File28671 Spectrum3117 scans: 4171
1	1	O14746|TERT_HUMAN	Telomerase reverse transcriptase OS=Homo sapiens GN=TERT PE=1 SV=1	29385	128599	1948	1361	85	58	149443	1	1	1	732.404	1462.79	2	1462.79	-0.0005	95	108	0	67.61	1.1e-06	K	NVLAFGFALLDGAR	G					File28714 Spectrum2617 scans: 3815
1	1	O14746|TERT_HUMAN	Telomerase reverse transcriptase OS=Homo sapiens GN=TERT PE=1 SV=1	29385	128599	1948	1361	85	58	149444	1	1	1	732.404	1462.79	2	1462.79	-0.0005	95	108	0	67.88	4.3e-07	K	NVLAFGFALLDGAR	G					File28724 Spectrum2737 scans: 3968
1	1	O14746|TERT_HUMAN	Telomerase reverse transcriptase OS=Homo sapiens GN=TERT PE=1 SV=1	29385	128599	1948	1361	85	58	149445	1	1	1	732.404	1462.79	2	1462.79	-0.0004	95	108	0	53.03	1.8e-05	K	NVLAFGFALLDGAR	G					File28696 Spectrum3171 scans: 4251
1	1	O14746|TERT_HUMAN	Telomerase reverse transcriptase OS=Homo sapiens GN=TERT PE=1 SV=1	29385	128599	1948	1361	85	58	149446	1	1	1	488.605	1462.79	3	1462.79	-0.0004	95	108	0	18.66	0.06	K	NVLAFGFALLDGAR	G					File28716 Spectrum2684 scans: 3874
1	1	O14746|TERT_HUMAN	Telomerase reverse transcriptase OS=Homo sapiens GN=TERT PE=1 SV=1	29385	128599	1948	1361	85	58	149447	1	1	1	488.605	1462.79	3	1462.79	-0.0004	95	108	0	13.01	0.11	K	NVLAFGFALLDGAR	G					File28678 Spectrum3211 scans: 4248
1	1	O14746|TERT_HUMAN	Telomerase reverse transcriptase OS=Homo sapiens GN=TERT PE=1 SV=1	29385	128599	1948	1361	85	58	149448	1	1	1	488.605	1462.79	3	1462.79	-0.0003	95	108	0	12.24	0.16	K	NVLAFGFALLDGAR	G					File28671 Spectrum3123 scans: 4180
1	1	O14746|TERT_HUMAN	Telomerase reverse transcriptase OS=Homo sapiens GN=TERT PE=1 SV=1	29385	128599	1948	1361	85	58	149449	1	1	1	732.404	1462.79	2	1462.79	-0.0003	95	108	0	57.89	1.1e-05	K	NVLAFGFALLDGAR	G					File28702 Spectrum2902 scans: 4009
1	1	O14746|TERT_HUMAN	Telomerase reverse transcriptase OS=Homo sapiens GN=TERT PE=1 SV=1	29385	128599	1948	1361	85	58	149450	1	1	1	488.605	1462.79	3	1462.79	-0.0002	95	108	0	37.8	0.0011	K	NVLAFGFALLDGAR	G					File28728 Spectrum2624 scans: 3855
1	1	O14746|TERT_HUMAN	Telomerase reverse transcriptase OS=Homo sapiens GN=TERT PE=1 SV=1	29385	128599	1948	1361	85	58	149451	1	1	1	732.404	1462.79	2	1462.79	-0.0002	95	108	0	73.86	2.7e-07	K	NVLAFGFALLDGAR	G					File28730 Spectrum2656 scans: 3861
1	1	O14746|TERT_HUMAN	Telomerase reverse transcriptase OS=Homo sapiens GN=TERT PE=1 SV=1	29385	128599	1948	1361	85	58	149452	1	1	1	488.605	1462.79	3	1462.79	0	95	108	0	28.34	0.0056	K	NVLAFGFALLDGAR	G					File28724 Spectrum2739 scans: 3971
1	1	O14746|TERT_HUMAN	Telomerase reverse transcriptase OS=Homo sapiens GN=TERT PE=1 SV=1	29385	128599	1948	1361	85	58	149453	1	1	1	732.404	1462.79	2	1462.79	0.0001	95	108	0	58.37	9.8e-06	K	NVLAFGFALLDGAR	G					File28706 Spectrum2801 scans: 3939
1	1	O14746|TERT_HUMAN	Telomerase reverse transcriptase OS=Homo sapiens GN=TERT PE=1 SV=1	29385	128599	1948	1361	85	58	149454	1	1	1	732.404	1462.79	2	1462.79	0.0002	95	108	0	58.23	1e-05	K	NVLAFGFALLDGAR	G					File28722 Spectrum2722 scans: 3970
1	1	O14746|TERT_HUMAN	Telomerase reverse transcriptase OS=Homo sapiens GN=TERT PE=1 SV=1	29385	128599	1948	1361	85	58	149455	1	1	1	732.404	1462.79	2	1462.79	0.0004	95	108	0	49.09	8.2e-05	K	NVLAFGFALLDGAR	G					File28708 Spectrum2767 scans: 3915
1	1	O14746|TERT_HUMAN	Telomerase reverse transcriptase OS=Homo sapiens GN=TERT PE=1 SV=1	29385	128599	1948	1361	85	58	149456	1	1	1	732.404	1462.79	2	1462.79	0.0004	95	108	0	57.92	1.1e-05	K	NVLAFGFALLDGAR	G					File28700 Spectrum2818 scans: 3959
1	1	O14746|TERT_HUMAN	Telomerase reverse transcriptase OS=Homo sapiens GN=TERT PE=1 SV=1	29385	128599	1948	1361	85	58	149457	1	1	1	732.404	1462.79	2	1462.79	0.0004	95	108	0	91.66	4.5e-09	K	NVLAFGFALLDGAR	G					File28793 Spectrum2989 scans: 4091
1	1	O14746|TERT_HUMAN	Telomerase reverse transcriptase OS=Homo sapiens GN=TERT PE=1 SV=1	29385	128599	1948	1361	85	58	149458	1	1	1	488.605	1462.79	3	1462.79	0.0008	95	108	0	26.49	0.014	K	NVLAFGFALLDGAR	G					File28730 Spectrum2658 scans: 3863
1	1	O14746|TERT_HUMAN	Telomerase reverse transcriptase OS=Homo sapiens GN=TERT PE=1 SV=1	29385	128599	1948	1361	85	58	149459	1	1	1	732.404	1462.79	2	1462.79	0.0012	95	108	0	39.06	0.00078	K	NVLAFGFALLDGAR	G					File28682 Spectrum2231 scans: 3524
1	1	O14746|TERT_HUMAN	Telomerase reverse transcriptase OS=Homo sapiens GN=TERT PE=1 SV=1	29385	128599	1948	1361	85	58	149460	1	1	1	732.405	1462.8	2	1462.79	0.002	95	108	0	62.64	3.4e-06	K	NVLAFGFALLDGAR	G					File28728 Spectrum2622 scans: 3852
1	1	O14746|TERT_HUMAN	Telomerase reverse transcriptase OS=Homo sapiens GN=TERT PE=1 SV=1	29385	128599	1948	1361	85	58	149461	1	1	1	732.405	1462.8	2	1462.79	0.0027	95	108	0	8.74	0.51	K	NVLAFGFALLDGAR	G					File28694 Spectrum2880 scans: 4077
1	1	O14746|TERT_HUMAN	Telomerase reverse transcriptase OS=Homo sapiens GN=TERT PE=1 SV=1	29385	128599	1948	1361	85	58	153433	1	1	1	749.366	1496.72	2	1496.72	-0.002	559	570	0	6.38	0.42	R	SFFYVTETTFQK	N					File28663 Spectrum3193 scans: 4176
1	1	O14746|TERT_HUMAN	Telomerase reverse transcriptase OS=Homo sapiens GN=TERT PE=1 SV=1	29385	128599	1948	1361	85	58	153435	1	1	1	499.913	1496.72	3	1496.72	-0.0002	559	570	0	15.1	0.085	R	SFFYVTETTFQK	N					File28673 Spectrum2081 scans: 2869
1	1	O14746|TERT_HUMAN	Telomerase reverse transcriptase OS=Homo sapiens GN=TERT PE=1 SV=1	29385	128599	1948	1361	85	58	153436	1	1	1	499.913	1496.72	3	1496.72	-0.0002	559	570	0	10.97	0.11	R	SFFYVTETTFQK	N					File28793 Spectrum2002 scans: 2816
1	1	O14746|TERT_HUMAN	Telomerase reverse transcriptase OS=Homo sapiens GN=TERT PE=1 SV=1	29385	128599	1948	1361	85	58	153437	1	1	1	499.913	1496.72	3	1496.72	-0.0001	559	570	0	34.46	0.002	R	SFFYVTETTFQK	N					File28665 Spectrum2260 scans: 3021
1	1	O14746|TERT_HUMAN	Telomerase reverse transcriptase OS=Homo sapiens GN=TERT PE=1 SV=1	29385	128599	1948	1361	85	58	153438	1	1	1	499.913	1496.72	3	1496.72	0	559	570	0	17.57	0.079	R	SFFYVTETTFQK	N					File28726 Spectrum1771 scans: 2641
1	1	O14746|TERT_HUMAN	Telomerase reverse transcriptase OS=Homo sapiens GN=TERT PE=1 SV=1	29385	128599	1948	1361	85	58	153439	1	1	1	499.913	1496.72	3	1496.72	0	559	570	0	11.88	0.1	R	SFFYVTETTFQK	N					File28748 Spectrum2002 scans: 2817
1	1	O14746|TERT_HUMAN	Telomerase reverse transcriptase OS=Homo sapiens GN=TERT PE=1 SV=1	29385	128599	1948	1361	85	58	153440	1	1	1	499.913	1496.72	3	1496.72	0	559	570	0	21.2	0.038	R	SFFYVTETTFQK	N					File28671 Spectrum2111 scans: 2896
1	1	O14746|TERT_HUMAN	Telomerase reverse transcriptase OS=Homo sapiens GN=TERT PE=1 SV=1	29385	128599	1948	1361	85	58	153441	1	1	1	499.914	1496.72	3	1496.72	0.0001	559	570	0	19.11	0.08	R	SFFYVTETTFQK	N					File28678 Spectrum2167 scans: 2937
1	1	O14746|TERT_HUMAN	Telomerase reverse transcriptase OS=Homo sapiens GN=TERT PE=1 SV=1	29385	128599	1948	1361	85	58	153442	1	1	1	499.914	1496.72	3	1496.72	0.0002	559	570	0	33.7	0.0053	R	SFFYVTETTFQK	N					File28667 Spectrum2168 scans: 2939
1	1	O14746|TERT_HUMAN	Telomerase reverse transcriptase OS=Homo sapiens GN=TERT PE=1 SV=1	29385	128599	1948	1361	85	58	153443	1	1	1	499.914	1496.72	3	1496.72	0.0003	559	570	0	16.49	0.089	R	SFFYVTETTFQK	N					File28680 Spectrum2068 scans: 2863
1	1	O14746|TERT_HUMAN	Telomerase reverse transcriptase OS=Homo sapiens GN=TERT PE=1 SV=1	29385	128599	1948	1361	85	58	153444	1	1	1	499.914	1496.72	3	1496.72	0.0003	559	570	0	29.16	0.015	R	SFFYVTETTFQK	N					File28663 Spectrum2224 scans: 2996
1	1	O14746|TERT_HUMAN	Telomerase reverse transcriptase OS=Homo sapiens GN=TERT PE=1 SV=1	29385	128599	1948	1361	85	58	153446	1	1	1	499.914	1496.72	3	1496.72	0.0008	559	570	0	7.29	0.5	R	SFFYVTETTFQK	N					File28675 Spectrum2139 scans: 2921
1	1	O14746|TERT_HUMAN	Telomerase reverse transcriptase OS=Homo sapiens GN=TERT PE=1 SV=1	29385	128599	1948	1361	85	58	153447	1	1	1	499.914	1496.72	3	1496.72	0.0008	559	570	0	35.88	0.0027	R	SFFYVTETTFQK	N					File28669 Spectrum2095 scans: 2880
1	1	O14746|TERT_HUMAN	Telomerase reverse transcriptase OS=Homo sapiens GN=TERT PE=1 SV=1	29385	128599	1948	1361	85	58	153448	1	1	1	749.367	1496.72	2	1496.72	0.0008	559	570	0	49.67	6.3e-05	R	SFFYVTETTFQK	N					File28684 Spectrum2081 scans: 2879
1	1	O14746|TERT_HUMAN	Telomerase reverse transcriptase OS=Homo sapiens GN=TERT PE=1 SV=1	29385	128599	1948	1361	85	58	153449	1	1	1	499.914	1496.72	3	1496.72	0.0009	559	570	0	21.1	0.035	R	SFFYVTETTFQK	N					File28837 Spectrum2236 scans: 3001
1	1	O14746|TERT_HUMAN	Telomerase reverse transcriptase OS=Homo sapiens GN=TERT PE=1 SV=1	29385	128599	1948	1361	85	58	153450	1	1	1	499.914	1496.72	3	1496.72	0.001	559	570	0	29.64	0.01	R	SFFYVTETTFQK	N					File28661 Spectrum2222 scans: 2984
1	1	O14746|TERT_HUMAN	Telomerase reverse transcriptase OS=Homo sapiens GN=TERT PE=1 SV=1	29385	128599	1948	1361	85	58	153451	1	1	1	749.367	1496.72	2	1496.72	0.0011	559	570	0	49.45	7.3e-05	R	SFFYVTETTFQK	N					File28726 Spectrum1769 scans: 2639
1	1	O14746|TERT_HUMAN	Telomerase reverse transcriptase OS=Homo sapiens GN=TERT PE=1 SV=1	29385	128599	1948	1361	85	58	153452	1	1	1	749.367	1496.72	2	1496.72	0.0011	559	570	0	43.92	0.00044	R	SFFYVTETTFQK	N					File28673 Spectrum2069 scans: 2855
1	1	O14746|TERT_HUMAN	Telomerase reverse transcriptase OS=Homo sapiens GN=TERT PE=1 SV=1	29385	128599	1948	1361	85	58	153453	1	1	1	749.367	1496.72	2	1496.72	0.0011	559	570	0	55.02	1.5e-05	R	SFFYVTETTFQK	N					File28665 Spectrum2257 scans: 3018
1	1	O14746|TERT_HUMAN	Telomerase reverse transcriptase OS=Homo sapiens GN=TERT PE=1 SV=1	29385	128599	1948	1361	85	58	153454	1	1	1	749.367	1496.72	2	1496.72	0.0012	559	570	0	54.83	1.7e-05	R	SFFYVTETTFQK	N					File28704 Spectrum1588 scans: 2505
1	1	O14746|TERT_HUMAN	Telomerase reverse transcriptase OS=Homo sapiens GN=TERT PE=1 SV=1	29385	128599	1948	1361	85	58	153455	1	1	1	749.367	1496.72	2	1496.72	0.0012	559	570	0	61.55	3.6e-06	R	SFFYVTETTFQK	N					File28678 Spectrum2165 scans: 2935
1	1	O14746|TERT_HUMAN	Telomerase reverse transcriptase OS=Homo sapiens GN=TERT PE=1 SV=1	29385	128599	1948	1361	85	58	153456	1	1	1	749.367	1496.72	2	1496.72	0.0012	559	570	0	52.62	5.1e-05	R	SFFYVTETTFQK	N					File28771 Spectrum2085 scans: 2884
1	1	O14746|TERT_HUMAN	Telomerase reverse transcriptase OS=Homo sapiens GN=TERT PE=1 SV=1	29385	128599	1948	1361	85	58	153457	1	1	1	749.367	1496.72	2	1496.72	0.0012	559	570	0	58.34	4.1e-06	R	SFFYVTETTFQK	N					File28793 Spectrum2007 scans: 2822
1	1	O14746|TERT_HUMAN	Telomerase reverse transcriptase OS=Homo sapiens GN=TERT PE=1 SV=1	29385	128599	1948	1361	85	58	153458	1	1	1	749.367	1496.72	2	1496.72	0.0012	559	570	0	58.96	8.6e-06	R	SFFYVTETTFQK	N					File28667 Spectrum2166 scans: 2937
1	1	O14746|TERT_HUMAN	Telomerase reverse transcriptase OS=Homo sapiens GN=TERT PE=1 SV=1	29385	128599	1948	1361	85	58	153459	1	1	1	749.367	1496.72	2	1496.72	0.0012	559	570	0	66.61	1.2e-06	R	SFFYVTETTFQK	N					File28663 Spectrum2222 scans: 2994
1	1	O14746|TERT_HUMAN	Telomerase reverse transcriptase OS=Homo sapiens GN=TERT PE=1 SV=1	29385	128599	1948	1361	85	58	153460	1	1	1	749.367	1496.72	2	1496.72	0.0013	559	570	0	54.26	1.7e-05	R	SFFYVTETTFQK	N					File28837 Spectrum2230 scans: 2994
1	1	O14746|TERT_HUMAN	Telomerase reverse transcriptase OS=Homo sapiens GN=TERT PE=1 SV=1	29385	128599	1948	1361	85	58	153461	1	1	1	749.367	1496.72	2	1496.72	0.0013	559	570	0	51.08	5.3e-05	R	SFFYVTETTFQK	N					File28748 Spectrum1997 scans: 2811
1	1	O14746|TERT_HUMAN	Telomerase reverse transcriptase OS=Homo sapiens GN=TERT PE=1 SV=1	29385	128599	1948	1361	85	58	153462	1	1	1	499.914	1496.72	3	1496.72	0.0014	559	570	0	20.35	0.11	R	SFFYVTETTFQK	N					File28704 Spectrum1594 scans: 2512
1	1	O14746|TERT_HUMAN	Telomerase reverse transcriptase OS=Homo sapiens GN=TERT PE=1 SV=1	29385	128599	1948	1361	85	58	153463	1	1	1	749.367	1496.72	2	1496.72	0.0014	559	570	0	71.48	8.6e-07	R	SFFYVTETTFQK	N					File28669 Spectrum2092 scans: 2877
1	1	O14746|TERT_HUMAN	Telomerase reverse transcriptase OS=Homo sapiens GN=TERT PE=1 SV=1	29385	128599	1948	1361	85	58	153464	1	1	1	749.367	1496.72	2	1496.72	0.0015	559	570	0	55.81	9.7e-06	R	SFFYVTETTFQK	N					File28675 Spectrum2127 scans: 2907
1	1	O14746|TERT_HUMAN	Telomerase reverse transcriptase OS=Homo sapiens GN=TERT PE=1 SV=1	29385	128599	1948	1361	85	58	153465	1	1	1	749.367	1496.72	2	1496.72	0.0015	559	570	0	51.21	5.1e-05	R	SFFYVTETTFQK	N					File28815 Spectrum2120 scans: 2912
1	1	O14746|TERT_HUMAN	Telomerase reverse transcriptase OS=Homo sapiens GN=TERT PE=1 SV=1	29385	128599	1948	1361	85	58	153466	1	1	1	749.367	1496.72	2	1496.72	0.0017	559	570	0	59.21	7.6e-06	R	SFFYVTETTFQK	N					File28671 Spectrum2103 scans: 2887
1	1	O14746|TERT_HUMAN	Telomerase reverse transcriptase OS=Homo sapiens GN=TERT PE=1 SV=1	29385	128599	1948	1361	85	58	153467	1	1	1	749.368	1496.72	2	1496.72	0.0019	559	570	0	67.13	1.9e-06	R	SFFYVTETTFQK	N					File28680 Spectrum2074 scans: 2870
1	1	O14746|TERT_HUMAN	Telomerase reverse transcriptase OS=Homo sapiens GN=TERT PE=1 SV=1	29385	128599	1948	1361	85	58	153468	1	1	1	749.368	1496.72	2	1496.72	0.0022	559	570	0	56.59	4.9e-06	R	SFFYVTETTFQK	N					File28661 Spectrum2221 scans: 2983
1	1	O14746|TERT_HUMAN	Telomerase reverse transcriptase OS=Homo sapiens GN=TERT PE=1 SV=1	29385	128599	1948	1361	85	58	155730	1	1	1	759.856	1517.7	2	1517.7	-0.0016	939	951	0	60.71	1.2e-05	R	TLEVQSDYSSYAR	T					File28718 Spectrum882 scans: 1556
1	1	O14746|TERT_HUMAN	Telomerase reverse transcriptase OS=Homo sapiens GN=TERT PE=1 SV=1	29385	128599	1948	1361	85	58	155731	1	1	1	759.856	1517.7	2	1517.7	-0.0013	939	951	0	36.57	0.00078	R	TLEVQSDYSSYAR	T					File28720 Spectrum845 scans: 1515
1	1	O14746|TERT_HUMAN	Telomerase reverse transcriptase OS=Homo sapiens GN=TERT PE=1 SV=1	29385	128599	1948	1361	85	58	155732	1	1	1	759.856	1517.7	2	1517.7	-0.0013	939	951	0	60.95	4e-06	R	TLEVQSDYSSYAR	T					File28663 Spectrum1437 scans: 2040
1	1	O14746|TERT_HUMAN	Telomerase reverse transcriptase OS=Homo sapiens GN=TERT PE=1 SV=1	29385	128599	1948	1361	85	58	155733	1	1	1	759.856	1517.7	2	1517.7	-0.0013	939	951	0	66.71	2.6e-06	R	TLEVQSDYSSYAR	T					File28665 Spectrum1319 scans: 1883
1	1	O14746|TERT_HUMAN	Telomerase reverse transcriptase OS=Homo sapiens GN=TERT PE=1 SV=1	29385	128599	1948	1361	85	58	155734	1	1	1	759.857	1517.7	2	1517.7	-0.0012	939	951	0	54.04	1.2e-05	R	TLEVQSDYSSYAR	T					File28710 Spectrum927 scans: 1573
1	1	O14746|TERT_HUMAN	Telomerase reverse transcriptase OS=Homo sapiens GN=TERT PE=1 SV=1	29385	128599	1948	1361	85	58	155735	1	1	1	759.857	1517.7	2	1517.7	-0.0012	939	951	0	65.14	4.9e-06	R	TLEVQSDYSSYAR	T					File28698 Spectrum1099 scans: 1709
1	1	O14746|TERT_HUMAN	Telomerase reverse transcriptase OS=Homo sapiens GN=TERT PE=1 SV=1	29385	128599	1948	1361	85	58	155736	1	1	1	759.857	1517.7	2	1517.7	-0.0012	939	951	0	70.05	6.1e-07	R	TLEVQSDYSSYAR	T					File28678 Spectrum1235 scans: 1809
1	1	O14746|TERT_HUMAN	Telomerase reverse transcriptase OS=Homo sapiens GN=TERT PE=1 SV=1	29385	128599	1948	1361	85	58	155737	1	1	1	759.857	1517.7	2	1517.7	-0.0011	939	951	0	52.3	5.5e-05	R	TLEVQSDYSSYAR	T					File28686 Spectrum1075 scans: 1691
1	1	O14746|TERT_HUMAN	Telomerase reverse transcriptase OS=Homo sapiens GN=TERT PE=1 SV=1	29385	128599	1948	1361	85	58	155738	1	1	1	759.857	1517.7	2	1517.7	-0.001	939	951	0	58.77	3.5e-06	R	TLEVQSDYSSYAR	T					File28708 Spectrum963 scans: 1610
1	1	O14746|TERT_HUMAN	Telomerase reverse transcriptase OS=Homo sapiens GN=TERT PE=1 SV=1	29385	128599	1948	1361	85	58	155739	1	1	1	759.857	1517.7	2	1517.7	-0.001	939	951	0	70.69	8e-07	R	TLEVQSDYSSYAR	T					File28688 Spectrum1071 scans: 1688
1	1	O14746|TERT_HUMAN	Telomerase reverse transcriptase OS=Homo sapiens GN=TERT PE=1 SV=1	29385	128599	1948	1361	85	58	155740	1	1	1	759.857	1517.7	2	1517.7	-0.001	939	951	0	77.19	1.1e-07	R	TLEVQSDYSSYAR	T					File28684 Spectrum1173 scans: 1772
1	1	O14746|TERT_HUMAN	Telomerase reverse transcriptase OS=Homo sapiens GN=TERT PE=1 SV=1	29385	128599	1948	1361	85	58	155741	1	1	1	759.857	1517.7	2	1517.7	-0.0008	939	951	0	74.33	4.6e-07	R	TLEVQSDYSSYAR	T					File28669 Spectrum1176 scans: 1760
1	1	O14746|TERT_HUMAN	Telomerase reverse transcriptase OS=Homo sapiens GN=TERT PE=1 SV=1	29385	128599	1948	1361	85	58	155742	1	1	1	759.857	1517.7	2	1517.7	-0.0008	939	951	0	76.68	1.4e-07	R	TLEVQSDYSSYAR	T					File28726 Spectrum908 scans: 1555
1	1	O14746|TERT_HUMAN	Telomerase reverse transcriptase OS=Homo sapiens GN=TERT PE=1 SV=1	29385	128599	1948	1361	85	58	155743	1	1	1	759.857	1517.7	2	1517.7	-0.0008	939	951	0	82.85	8.2e-08	R	TLEVQSDYSSYAR	T					File28692 Spectrum1070 scans: 1692
1	1	O14746|TERT_HUMAN	Telomerase reverse transcriptase OS=Homo sapiens GN=TERT PE=1 SV=1	29385	128599	1948	1361	85	58	155744	1	1	1	759.857	1517.7	2	1517.7	-0.0007	939	951	0	60.27	1.5e-05	R	TLEVQSDYSSYAR	T					File28700 Spectrum987 scans: 1625
1	1	O14746|TERT_HUMAN	Telomerase reverse transcriptase OS=Homo sapiens GN=TERT PE=1 SV=1	29385	128599	1948	1361	85	58	155745	1	1	1	759.857	1517.7	2	1517.7	-0.0007	939	951	0	47.67	9.1e-05	R	TLEVQSDYSSYAR	T					File28724 Spectrum1094 scans: 1728
1	1	O14746|TERT_HUMAN	Telomerase reverse transcriptase OS=Homo sapiens GN=TERT PE=1 SV=1	29385	128599	1948	1361	85	58	155746	1	1	1	759.857	1517.7	2	1517.7	-0.0007	939	951	0	49.34	4.4e-05	R	TLEVQSDYSSYAR	T					File28706 Spectrum986 scans: 1625
1	1	O14746|TERT_HUMAN	Telomerase reverse transcriptase OS=Homo sapiens GN=TERT PE=1 SV=1	29385	128599	1948	1361	85	58	155747	1	1	1	759.857	1517.7	2	1517.7	-0.0007	939	951	0	85.17	4.4e-08	R	TLEVQSDYSSYAR	T					File28680 Spectrum1169 scans: 1764
1	1	O14746|TERT_HUMAN	Telomerase reverse transcriptase OS=Homo sapiens GN=TERT PE=1 SV=1	29385	128599	1948	1361	85	58	155748	1	1	1	759.857	1517.7	2	1517.7	-0.0007	939	951	0	85.17	4.8e-08	R	TLEVQSDYSSYAR	T					File28661 Spectrum1284 scans: 1849
1	1	O14746|TERT_HUMAN	Telomerase reverse transcriptase OS=Homo sapiens GN=TERT PE=1 SV=1	29385	128599	1948	1361	85	58	155749	1	1	1	759.857	1517.7	2	1517.7	-0.0005	939	951	0	76.49	3.7e-07	R	TLEVQSDYSSYAR	T					File28694 Spectrum1109 scans: 1729
1	1	O14746|TERT_HUMAN	Telomerase reverse transcriptase OS=Homo sapiens GN=TERT PE=1 SV=1	29385	128599	1948	1361	85	58	155750	1	1	1	759.857	1517.7	2	1517.7	-0.0004	939	951	0	76.45	2.4e-07	R	TLEVQSDYSSYAR	T					File28673 Spectrum1157 scans: 1747
1	1	O14746|TERT_HUMAN	Telomerase reverse transcriptase OS=Homo sapiens GN=TERT PE=1 SV=1	29385	128599	1948	1361	85	58	155751	1	1	1	759.857	1517.7	2	1517.7	-0.0004	939	951	0	65.45	1.8e-06	R	TLEVQSDYSSYAR	T					File28675 Spectrum1207 scans: 1790
1	1	O14746|TERT_HUMAN	Telomerase reverse transcriptase OS=Homo sapiens GN=TERT PE=1 SV=1	29385	128599	1948	1361	85	58	155752	1	1	1	759.857	1517.7	2	1517.7	-0.0001	939	951	0	47.48	0.0002	R	TLEVQSDYSSYAR	T					File28728 Spectrum918 scans: 1579
1	1	O14746|TERT_HUMAN	Telomerase reverse transcriptase OS=Homo sapiens GN=TERT PE=1 SV=1	29385	128599	1948	1361	85	58	155753	1	1	1	759.857	1517.7	2	1517.7	-0.0001	939	951	0	58.19	2.5e-05	R	TLEVQSDYSSYAR	T					File28690 Spectrum1055 scans: 1670
1	1	O14746|TERT_HUMAN	Telomerase reverse transcriptase OS=Homo sapiens GN=TERT PE=1 SV=1	29385	128599	1948	1361	85	58	155754	1	1	1	759.857	1517.7	2	1517.7	-0.0001	939	951	0	88.1	2.4e-08	R	TLEVQSDYSSYAR	T					File28696 Spectrum1217 scans: 1802
1	1	O14746|TERT_HUMAN	Telomerase reverse transcriptase OS=Homo sapiens GN=TERT PE=1 SV=1	29385	128599	1948	1361	85	58	155755	1	1	1	759.857	1517.7	2	1517.7	-0.0001	939	951	0	82.59	9.1e-08	R	TLEVQSDYSSYAR	T					File28748 Spectrum1097 scans: 1702
1	1	O14746|TERT_HUMAN	Telomerase reverse transcriptase OS=Homo sapiens GN=TERT PE=1 SV=1	29385	128599	1948	1361	85	58	155756	1	1	1	759.857	1517.7	2	1517.7	0	939	951	0	76.58	1.9e-07	R	TLEVQSDYSSYAR	T					File28659 Spectrum666 scans: 1355
1	1	O14746|TERT_HUMAN	Telomerase reverse transcriptase OS=Homo sapiens GN=TERT PE=1 SV=1	29385	128599	1948	1361	85	58	155757	1	1	1	759.857	1517.7	2	1517.7	0	939	951	0	58.39	6.1e-06	R	TLEVQSDYSSYAR	T					File28738 Spectrum1130 scans: 1764
1	1	O14746|TERT_HUMAN	Telomerase reverse transcriptase OS=Homo sapiens GN=TERT PE=1 SV=1	29385	128599	1948	1361	85	58	155758	1	1	1	759.857	1517.7	2	1517.7	0	939	951	0	89.71	1.5e-08	R	TLEVQSDYSSYAR	T					File28815 Spectrum1206 scans: 1793
1	1	O14746|TERT_HUMAN	Telomerase reverse transcriptase OS=Homo sapiens GN=TERT PE=1 SV=1	29385	128599	1948	1361	85	58	155759	1	1	1	759.857	1517.7	2	1517.7	0	939	951	0	65.69	1.6e-06	R	TLEVQSDYSSYAR	T					File28671 Spectrum1182 scans: 1770
1	1	O14746|TERT_HUMAN	Telomerase reverse transcriptase OS=Homo sapiens GN=TERT PE=1 SV=1	29385	128599	1948	1361	85	58	155760	1	1	1	759.857	1517.7	2	1517.7	0	939	951	0	99.5	1.8e-09	R	TLEVQSDYSSYAR	T					File28771 Spectrum1163 scans: 1765
1	1	O14746|TERT_HUMAN	Telomerase reverse transcriptase OS=Homo sapiens GN=TERT PE=1 SV=1	29385	128599	1948	1361	85	58	155761	1	1	1	759.857	1517.7	2	1517.7	0	939	951	0	77.5	1.8e-07	R	TLEVQSDYSSYAR	T					File28793 Spectrum1098 scans: 1707
1	1	O14746|TERT_HUMAN	Telomerase reverse transcriptase OS=Homo sapiens GN=TERT PE=1 SV=1	29385	128599	1948	1361	85	58	155762	1	1	1	759.857	1517.7	2	1517.7	0.0001	939	951	0	84.27	6.1e-08	R	TLEVQSDYSSYAR	T					File28667 Spectrum1241 scans: 1813
1	1	O14746|TERT_HUMAN	Telomerase reverse transcriptase OS=Homo sapiens GN=TERT PE=1 SV=1	29385	128599	1948	1361	85	58	155763	1	1	1	759.857	1517.7	2	1517.7	0.0003	939	951	0	46.35	0.0002	R	TLEVQSDYSSYAR	T					File28702 Spectrum1043 scans: 1661
1	1	O14746|TERT_HUMAN	Telomerase reverse transcriptase OS=Homo sapiens GN=TERT PE=1 SV=1	29385	128599	1948	1361	85	58	155764	1	1	1	759.857	1517.7	2	1517.7	0.0003	939	951	0	82.51	9.3e-08	R	TLEVQSDYSSYAR	T					File28682 Spectrum659 scans: 1353
1	1	O14746|TERT_HUMAN	Telomerase reverse transcriptase OS=Homo sapiens GN=TERT PE=1 SV=1	29385	128599	1948	1361	85	58	155765	1	1	1	759.857	1517.7	2	1517.7	0.0003	939	951	0	82.79	8.8e-08	R	TLEVQSDYSSYAR	T					File28704 Spectrum797 scans: 1471
1	1	O14746|TERT_HUMAN	Telomerase reverse transcriptase OS=Homo sapiens GN=TERT PE=1 SV=1	29385	128599	1948	1361	85	58	155766	1	1	1	759.857	1517.7	2	1517.7	0.0004	939	951	0	104.3	6.2e-10	R	TLEVQSDYSSYAR	T					File28663 Spectrum1293 scans: 1867
1	1	O14746|TERT_HUMAN	Telomerase reverse transcriptase OS=Homo sapiens GN=TERT PE=1 SV=1	29385	128599	1948	1361	85	58	155767	1	1	1	759.857	1517.7	2	1517.7	0.0006	939	951	0	81.42	1.2e-07	R	TLEVQSDYSSYAR	T					File28837 Spectrum1305 scans: 1871
1	1	O14746|TERT_HUMAN	Telomerase reverse transcriptase OS=Homo sapiens GN=TERT PE=1 SV=1	29385	128599	1948	1361	85	58	155768	1	1	1	506.908	1517.7	3	1517.7	0.0016	939	951	0	30.57	0.0035	R	TLEVQSDYSSYAR	T					File28663 Spectrum1302 scans: 1878
1	1	O14746|TERT_HUMAN	Telomerase reverse transcriptase OS=Homo sapiens GN=TERT PE=1 SV=1	29385	128599	1948	1361	85	58	157338	4	1	1	509.274	1524.8	3	1524.8	-0.0036	775	787	0	4.71	3	R	QFVAHLQETSPLR	D					File28702 Spectrum1093 scans: 1722
1	1	O14746|TERT_HUMAN	Telomerase reverse transcriptase OS=Homo sapiens GN=TERT PE=1 SV=1	29385	128599	1948	1361	85	58	157339	1	1	1	763.408	1524.8	2	1524.8	-0.003	775	787	0	68.01	1.4e-06	R	QFVAHLQETSPLR	D					File28678 Spectrum1308 scans: 1897
1	1	O14746|TERT_HUMAN	Telomerase reverse transcriptase OS=Homo sapiens GN=TERT PE=1 SV=1	29385	128599	1948	1361	85	58	157340	1	1	1	763.409	1524.8	2	1524.8	-0.0023	775	787	0	56.04	2.1e-05	R	QFVAHLQETSPLR	D					File28680 Spectrum1231 scans: 1840
1	1	O14746|TERT_HUMAN	Telomerase reverse transcriptase OS=Homo sapiens GN=TERT PE=1 SV=1	29385	128599	1948	1361	85	58	157341	1	1	1	509.275	1524.8	3	1524.8	-0.0023	775	787	0	19.54	0.063	R	QFVAHLQETSPLR	D					File28675 Spectrum1263 scans: 1857
1	1	O14746|TERT_HUMAN	Telomerase reverse transcriptase OS=Homo sapiens GN=TERT PE=1 SV=1	29385	128599	1948	1361	85	58	157342	2	1	1	509.275	1524.8	3	1524.8	-0.0021	775	787	0	10.42	0.78	R	QFVAHLQETSPLR	D					File28718 Spectrum931 scans: 1619
1	1	O14746|TERT_HUMAN	Telomerase reverse transcriptase OS=Homo sapiens GN=TERT PE=1 SV=1	29385	128599	1948	1361	85	58	157343	2	1	1	509.275	1524.8	3	1524.8	-0.0021	775	787	0	4.45	1.1	R	QFVAHLQETSPLR	D					File28710 Spectrum976 scans: 1634
1	1	O14746|TERT_HUMAN	Telomerase reverse transcriptase OS=Homo sapiens GN=TERT PE=1 SV=1	29385	128599	1948	1361	85	58	157344	1	1	1	509.275	1524.8	3	1524.8	-0.0019	775	787	0	23.72	0.03	R	QFVAHLQETSPLR	D					File28669 Spectrum1236 scans: 1832
1	1	O14746|TERT_HUMAN	Telomerase reverse transcriptase OS=Homo sapiens GN=TERT PE=1 SV=1	29385	128599	1948	1361	85	58	157345	1	1	1	509.275	1524.8	3	1524.8	-0.0019	775	787	0	23.18	0.041	R	QFVAHLQETSPLR	D					File28678 Spectrum1306 scans: 1895
1	1	O14746|TERT_HUMAN	Telomerase reverse transcriptase OS=Homo sapiens GN=TERT PE=1 SV=1	29385	128599	1948	1361	85	58	157346	1	1	1	763.409	1524.8	2	1524.8	-0.0018	775	787	0	11.98	0.12	R	QFVAHLQETSPLR	D					File28686 Spectrum1140 scans: 1769
1	1	O14746|TERT_HUMAN	Telomerase reverse transcriptase OS=Homo sapiens GN=TERT PE=1 SV=1	29385	128599	1948	1361	85	58	157347	1	1	1	763.409	1524.8	2	1524.8	-0.0018	775	787	0	15.89	0.2	R	QFVAHLQETSPLR	D					File28698 Spectrum1159 scans: 1783
1	1	O14746|TERT_HUMAN	Telomerase reverse transcriptase OS=Homo sapiens GN=TERT PE=1 SV=1	29385	128599	1948	1361	85	58	157348	1	1	1	509.275	1524.8	3	1524.8	-0.0016	775	787	0	9.2	0.51	R	QFVAHLQETSPLR	D					File28663 Spectrum3067 scans: 4017
1	1	O14746|TERT_HUMAN	Telomerase reverse transcriptase OS=Homo sapiens GN=TERT PE=1 SV=1	29385	128599	1948	1361	85	58	157349	1	1	1	763.409	1524.8	2	1524.8	-0.0014	775	787	0	40.07	0.0005	R	QFVAHLQETSPLR	D					File28748 Spectrum1160 scans: 1778
1	1	O14746|TERT_HUMAN	Telomerase reverse transcriptase OS=Homo sapiens GN=TERT PE=1 SV=1	29385	128599	1948	1361	85	58	157350	1	1	1	763.409	1524.8	2	1524.8	-0.0014	775	787	0	66.12	1e-06	R	QFVAHLQETSPLR	D					File28771 Spectrum1227 scans: 1841
1	1	O14746|TERT_HUMAN	Telomerase reverse transcriptase OS=Homo sapiens GN=TERT PE=1 SV=1	29385	128599	1948	1361	85	58	157351	1	1	1	509.275	1524.8	3	1524.8	-0.0013	775	787	0	15.92	0.23	R	QFVAHLQETSPLR	D					File28688 Spectrum1120 scans: 1750
1	1	O14746|TERT_HUMAN	Telomerase reverse transcriptase OS=Homo sapiens GN=TERT PE=1 SV=1	29385	128599	1948	1361	85	58	157352	1	1	1	509.275	1524.8	3	1524.8	-0.0013	775	787	0	13.73	0.27	R	QFVAHLQETSPLR	D					File28708 Spectrum1012 scans: 1670
1	1	O14746|TERT_HUMAN	Telomerase reverse transcriptase OS=Homo sapiens GN=TERT PE=1 SV=1	29385	128599	1948	1361	85	58	157353	1	1	1	763.409	1524.8	2	1524.8	-0.0013	775	787	0	39.67	0.0004	R	QFVAHLQETSPLR	D					File28815 Spectrum1266 scans: 1866
1	1	O14746|TERT_HUMAN	Telomerase reverse transcriptase OS=Homo sapiens GN=TERT PE=1 SV=1	29385	128599	1948	1361	85	58	157354	1	1	1	509.275	1524.8	3	1524.8	-0.0012	775	787	0	20.14	0.025	R	QFVAHLQETSPLR	D					File28714 Spectrum937 scans: 1605
1	1	O14746|TERT_HUMAN	Telomerase reverse transcriptase OS=Homo sapiens GN=TERT PE=1 SV=1	29385	128599	1948	1361	85	58	157355	1	1	1	763.409	1524.8	2	1524.8	-0.0012	775	787	0	13.36	0.42	R	QFVAHLQETSPLR	D					File28706 Spectrum1048 scans: 1701
1	1	O14746|TERT_HUMAN	Telomerase reverse transcriptase OS=Homo sapiens GN=TERT PE=1 SV=1	29385	128599	1948	1361	85	58	157356	1	1	1	509.275	1524.8	3	1524.8	-0.0012	775	787	0	12.44	0.12	R	QFVAHLQETSPLR	D					File28680 Spectrum1222 scans: 1829
1	1	O14746|TERT_HUMAN	Telomerase reverse transcriptase OS=Homo sapiens GN=TERT PE=1 SV=1	29385	128599	1948	1361	85	58	157357	1	1	1	509.275	1524.8	3	1524.8	-0.0012	775	787	0	22	0.012	R	QFVAHLQETSPLR	D					File28712 Spectrum1012 scans: 1674
1	1	O14746|TERT_HUMAN	Telomerase reverse transcriptase OS=Homo sapiens GN=TERT PE=1 SV=1	29385	128599	1948	1361	85	58	157358	1	1	1	509.275	1524.8	3	1524.8	-0.0011	775	787	0	16.41	0.18	R	QFVAHLQETSPLR	D					File28706 Spectrum1041 scans: 1693
1	1	O14746|TERT_HUMAN	Telomerase reverse transcriptase OS=Homo sapiens GN=TERT PE=1 SV=1	29385	128599	1948	1361	85	58	157359	1	1	1	763.409	1524.8	2	1524.8	-0.0011	775	787	0	34.46	0.0019	R	QFVAHLQETSPLR	D					File28673 Spectrum1223 scans: 1826
1	1	O14746|TERT_HUMAN	Telomerase reverse transcriptase OS=Homo sapiens GN=TERT PE=1 SV=1	29385	128599	1948	1361	85	58	157360	1	1	1	509.275	1524.8	3	1524.8	-0.001	775	787	0	26.46	0.011	R	QFVAHLQETSPLR	D					File28704 Spectrum830 scans: 1523
1	1	O14746|TERT_HUMAN	Telomerase reverse transcriptase OS=Homo sapiens GN=TERT PE=1 SV=1	29385	128599	1948	1361	85	58	157361	1	1	1	509.275	1524.8	3	1524.8	-0.0009	775	787	0	10.55	0.79	R	QFVAHLQETSPLR	D					File28682 Spectrum689 scans: 1401
1	1	O14746|TERT_HUMAN	Telomerase reverse transcriptase OS=Homo sapiens GN=TERT PE=1 SV=1	29385	128599	1948	1361	85	58	157362	1	1	1	763.409	1524.8	2	1524.8	-0.0008	775	787	0	56.92	1.8e-05	R	QFVAHLQETSPLR	D					File28704 Spectrum832 scans: 1526
1	1	O14746|TERT_HUMAN	Telomerase reverse transcriptase OS=Homo sapiens GN=TERT PE=1 SV=1	29385	128599	1948	1361	85	58	157363	1	1	1	509.275	1524.8	3	1524.8	-0.0008	775	787	0	17.78	0.071	R	QFVAHLQETSPLR	D					File28661 Spectrum1344 scans: 1921
1	1	O14746|TERT_HUMAN	Telomerase reverse transcriptase OS=Homo sapiens GN=TERT PE=1 SV=1	29385	128599	1948	1361	85	58	157364	2	1	1	509.275	1524.8	3	1524.8	-0.0007	775	787	0	3.6	1.1	R	QFVAHLQETSPLR	D					File28736 Spectrum992 scans: 1656
1	1	O14746|TERT_HUMAN	Telomerase reverse transcriptase OS=Homo sapiens GN=TERT PE=1 SV=1	29385	128599	1948	1361	85	58	157365	1	1	1	509.275	1524.8	3	1524.8	-0.0007	775	787	0	24.95	0.029	R	QFVAHLQETSPLR	D					File28659 Spectrum699 scans: 1407
1	1	O14746|TERT_HUMAN	Telomerase reverse transcriptase OS=Homo sapiens GN=TERT PE=1 SV=1	29385	128599	1948	1361	85	58	157366	1	1	1	763.409	1524.8	2	1524.8	-0.0007	775	787	0	49.32	4.5e-05	R	QFVAHLQETSPLR	D					File28675 Spectrum1272 scans: 1868
1	1	O14746|TERT_HUMAN	Telomerase reverse transcriptase OS=Homo sapiens GN=TERT PE=1 SV=1	29385	128599	1948	1361	85	58	157367	1	1	1	763.409	1524.8	2	1524.8	-0.0007	775	787	0	45.76	9.5e-05	R	QFVAHLQETSPLR	D					File28671 Spectrum1245 scans: 1845
1	1	O14746|TERT_HUMAN	Telomerase reverse transcriptase OS=Homo sapiens GN=TERT PE=1 SV=1	29385	128599	1948	1361	85	58	157368	1	1	1	509.275	1524.8	3	1524.8	-0.0006	775	787	0	20.58	0.079	R	QFVAHLQETSPLR	D					File28665 Spectrum1380 scans: 1957
1	1	O14746|TERT_HUMAN	Telomerase reverse transcriptase OS=Homo sapiens GN=TERT PE=1 SV=1	29385	128599	1948	1361	85	58	157369	1	1	1	763.409	1524.8	2	1524.8	-0.0006	775	787	0	32.2	0.0054	R	QFVAHLQETSPLR	D					File28684 Spectrum1230 scans: 1842
1	1	O14746|TERT_HUMAN	Telomerase reverse transcriptase OS=Homo sapiens GN=TERT PE=1 SV=1	29385	128599	1948	1361	85	58	157370	1	1	1	763.409	1524.8	2	1524.8	-0.0006	775	787	0	52.84	4.7e-05	R	QFVAHLQETSPLR	D					File28793 Spectrum1161 scans: 1783
1	1	O14746|TERT_HUMAN	Telomerase reverse transcriptase OS=Homo sapiens GN=TERT PE=1 SV=1	29385	128599	1948	1361	85	58	157371	1	1	1	763.409	1524.8	2	1524.8	-0.0006	775	787	0	63.16	4.3e-06	R	QFVAHLQETSPLR	D					File28669 Spectrum1245 scans: 1843
1	1	O14746|TERT_HUMAN	Telomerase reverse transcriptase OS=Homo sapiens GN=TERT PE=1 SV=1	29385	128599	1948	1361	85	58	157372	1	1	1	509.275	1524.8	3	1524.8	-0.0005	775	787	0	6.32	0.37	R	QFVAHLQETSPLR	D					File28720 Spectrum890 scans: 1571
1	1	O14746|TERT_HUMAN	Telomerase reverse transcriptase OS=Homo sapiens GN=TERT PE=1 SV=1	29385	128599	1948	1361	85	58	157373	1	1	1	509.275	1524.8	3	1524.8	-0.0005	775	787	0	21.61	0.026	R	QFVAHLQETSPLR	D					File28671 Spectrum1239 scans: 1838
1	1	O14746|TERT_HUMAN	Telomerase reverse transcriptase OS=Homo sapiens GN=TERT PE=1 SV=1	29385	128599	1948	1361	85	58	157374	1	1	1	763.409	1524.8	2	1524.8	-0.0005	775	787	0	54.08	3.2e-05	R	QFVAHLQETSPLR	D					File28682 Spectrum692 scans: 1405
1	1	O14746|TERT_HUMAN	Telomerase reverse transcriptase OS=Homo sapiens GN=TERT PE=1 SV=1	29385	128599	1948	1361	85	58	157376	1	1	1	509.275	1524.8	3	1524.8	-0.0004	775	787	0	20.42	0.039	R	QFVAHLQETSPLR	D					File28716 Spectrum973 scans: 1643
1	1	O14746|TERT_HUMAN	Telomerase reverse transcriptase OS=Homo sapiens GN=TERT PE=1 SV=1	29385	128599	1948	1361	85	58	157377	3	1	1	509.275	1524.8	3	1524.8	-0.0004	775	787	0	5.57	1.5	R	QFVAHLQETSPLR	D					File28728 Spectrum976 scans: 1652
1	1	O14746|TERT_HUMAN	Telomerase reverse transcriptase OS=Homo sapiens GN=TERT PE=1 SV=1	29385	128599	1948	1361	85	58	157378	1	1	1	509.275	1524.8	3	1524.8	-0.0003	775	787	0	19.88	0.06	R	QFVAHLQETSPLR	D					File28673 Spectrum1215 scans: 1816
1	1	O14746|TERT_HUMAN	Telomerase reverse transcriptase OS=Homo sapiens GN=TERT PE=1 SV=1	29385	128599	1948	1361	85	58	157379	1	1	1	763.409	1524.8	2	1524.8	-0.0003	775	787	0	53.42	3.1e-05	R	QFVAHLQETSPLR	D					File28665 Spectrum1385 scans: 1963
1	1	O14746|TERT_HUMAN	Telomerase reverse transcriptase OS=Homo sapiens GN=TERT PE=1 SV=1	29385	128599	1948	1361	85	58	157380	1	1	1	763.41	1524.8	2	1524.8	-0.0002	775	787	0	68.18	1.4e-06	R	QFVAHLQETSPLR	D					File28667 Spectrum1308 scans: 1893
1	1	O14746|TERT_HUMAN	Telomerase reverse transcriptase OS=Homo sapiens GN=TERT PE=1 SV=1	29385	128599	1948	1361	85	58	157381	1	1	1	763.41	1524.8	2	1524.8	-0.0001	775	787	0	40.48	0.00023	R	QFVAHLQETSPLR	D					File28726 Spectrum965 scans: 1627
1	1	O14746|TERT_HUMAN	Telomerase reverse transcriptase OS=Homo sapiens GN=TERT PE=1 SV=1	29385	128599	1948	1361	85	58	157382	1	1	1	763.41	1524.8	2	1524.8	-0.0001	775	787	0	54.71	2.5e-05	R	QFVAHLQETSPLR	D					File28837 Spectrum1365 scans: 1943
1	1	O14746|TERT_HUMAN	Telomerase reverse transcriptase OS=Homo sapiens GN=TERT PE=1 SV=1	29385	128599	1948	1361	85	58	157383	1	1	1	763.41	1524.8	2	1524.8	-0.0001	775	787	0	45.42	0.00021	R	QFVAHLQETSPLR	D					File28661 Spectrum1350 scans: 1928
1	1	O14746|TERT_HUMAN	Telomerase reverse transcriptase OS=Homo sapiens GN=TERT PE=1 SV=1	29385	128599	1948	1361	85	58	157385	1	1	1	509.276	1524.8	3	1524.8	0	775	787	0	13.92	0.2	R	QFVAHLQETSPLR	D					File28686 Spectrum1130 scans: 1757
1	1	O14746|TERT_HUMAN	Telomerase reverse transcriptase OS=Homo sapiens GN=TERT PE=1 SV=1	29385	128599	1948	1361	85	58	157386	1	1	1	509.276	1524.8	3	1524.8	0	775	787	0	13.93	0.083	R	QFVAHLQETSPLR	D					File28815 Spectrum1264 scans: 1863
1	1	O14746|TERT_HUMAN	Telomerase reverse transcriptase OS=Homo sapiens GN=TERT PE=1 SV=1	29385	128599	1948	1361	85	58	157388	1	1	1	763.41	1524.81	2	1524.8	0.0002	775	787	0	57.56	1.5e-05	R	QFVAHLQETSPLR	D					File28663 Spectrum1360 scans: 1948
1	1	O14746|TERT_HUMAN	Telomerase reverse transcriptase OS=Homo sapiens GN=TERT PE=1 SV=1	29385	128599	1948	1361	85	58	157389	1	1	1	509.276	1524.81	3	1524.8	0.0003	775	787	0	11.66	0.25	R	QFVAHLQETSPLR	D					File28738 Spectrum1186 scans: 1831
1	1	O14746|TERT_HUMAN	Telomerase reverse transcriptase OS=Homo sapiens GN=TERT PE=1 SV=1	29385	128599	1948	1361	85	58	157390	1	1	1	509.276	1524.81	3	1524.8	0.0003	775	787	0	28.04	0.011	R	QFVAHLQETSPLR	D					File28667 Spectrum1301 scans: 1885
1	1	O14746|TERT_HUMAN	Telomerase reverse transcriptase OS=Homo sapiens GN=TERT PE=1 SV=1	29385	128599	1948	1361	85	58	157393	1	1	1	509.276	1524.81	3	1524.8	0.0004	775	787	0	13.03	0.25	R	QFVAHLQETSPLR	D					File28684 Spectrum1226 scans: 1837
1	1	O14746|TERT_HUMAN	Telomerase reverse transcriptase OS=Homo sapiens GN=TERT PE=1 SV=1	29385	128599	1948	1361	85	58	157394	1	1	1	509.276	1524.81	3	1524.8	0.0006	775	787	0	22.14	0.039	R	QFVAHLQETSPLR	D					File28837 Spectrum1360 scans: 1937
1	1	O14746|TERT_HUMAN	Telomerase reverse transcriptase OS=Homo sapiens GN=TERT PE=1 SV=1	29385	128599	1948	1361	85	58	157395	1	1	1	509.276	1524.81	3	1524.8	0.0007	775	787	0	20.26	0.061	R	QFVAHLQETSPLR	D					File28663 Spectrum1355 scans: 1942
1	1	O14746|TERT_HUMAN	Telomerase reverse transcriptase OS=Homo sapiens GN=TERT PE=1 SV=1	29385	128599	1948	1361	85	58	157396	1	1	1	509.276	1524.81	3	1524.8	0.0009	775	787	0	21.49	0.06	R	QFVAHLQETSPLR	D					File28663 Spectrum2605 scans: 3457
1	1	O14746|TERT_HUMAN	Telomerase reverse transcriptase OS=Homo sapiens GN=TERT PE=1 SV=1	29385	128599	1948	1361	85	58	157397	1	1	1	509.276	1524.81	3	1524.8	0.0009	775	787	0	24.24	0.022	R	QFVAHLQETSPLR	D					File28748 Spectrum1158 scans: 1776
1	1	O14746|TERT_HUMAN	Telomerase reverse transcriptase OS=Homo sapiens GN=TERT PE=1 SV=1	29385	128599	1948	1361	85	58	157398	1	1	1	763.41	1524.81	2	1524.8	0.0009	775	787	0	56	1.6e-05	R	QFVAHLQETSPLR	D					File28659 Spectrum702 scans: 1411
1	1	O14746|TERT_HUMAN	Telomerase reverse transcriptase OS=Homo sapiens GN=TERT PE=1 SV=1	29385	128599	1948	1361	85	58	157399	1	1	1	509.276	1524.81	3	1524.8	0.0014	775	787	0	8.2	0.29	R	QFVAHLQETSPLR	D					File28663 Spectrum1529 scans: 2151
1	1	O14746|TERT_HUMAN	Telomerase reverse transcriptase OS=Homo sapiens GN=TERT PE=1 SV=1	29385	128599	1948	1361	85	58	157401	1	1	1	509.276	1524.81	3	1524.8	0.0017	775	787	0	27.03	0.0054	R	QFVAHLQETSPLR	D					File28771 Spectrum1220 scans: 1833
1	1	O14746|TERT_HUMAN	Telomerase reverse transcriptase OS=Homo sapiens GN=TERT PE=1 SV=1	29385	128599	1948	1361	85	58	157404	5	1	1	509.279	1524.81	3	1524.8	0.0099	775	787	0	2.88	4.1	R	QFVAHLQETSPLR	D					File28793 Spectrum691 scans: 1169
1	1	O14746|TERT_HUMAN	Telomerase reverse transcriptase OS=Homo sapiens GN=TERT PE=1 SV=1	29385	128599	1948	1361	85	58	160701	1	1	1	775.377	1548.74	2	1548.74	-0.0023	711	724	0	38.56	0.00046	K	VDVTGAYDTIPQDR	L					File28673 Spectrum1257 scans: 1868
1	1	O14746|TERT_HUMAN	Telomerase reverse transcriptase OS=Homo sapiens GN=TERT PE=1 SV=1	29385	128599	1948	1361	85	58	160702	1	1	1	775.377	1548.74	2	1548.74	-0.0019	711	724	0	19.65	0.095	K	VDVTGAYDTIPQDR	L					File28718 Spectrum975 scans: 1674
1	1	O14746|TERT_HUMAN	Telomerase reverse transcriptase OS=Homo sapiens GN=TERT PE=1 SV=1	29385	128599	1948	1361	85	58	160703	1	1	1	775.377	1548.74	2	1548.74	-0.0017	711	724	0	34.02	0.0055	K	VDVTGAYDTIPQDR	L					File28704 Spectrum869 scans: 1573
1	1	O14746|TERT_HUMAN	Telomerase reverse transcriptase OS=Homo sapiens GN=TERT PE=1 SV=1	29385	128599	1948	1361	85	58	160704	1	1	1	775.377	1548.74	2	1548.74	-0.0017	711	724	0	35.42	0.004	K	VDVTGAYDTIPQDR	L					File28698 Spectrum1190 scans: 1821
1	1	O14746|TERT_HUMAN	Telomerase reverse transcriptase OS=Homo sapiens GN=TERT PE=1 SV=1	29385	128599	1948	1361	85	58	160705	1	1	1	775.378	1548.74	2	1548.74	-0.0016	711	724	0	50.12	0.00014	K	VDVTGAYDTIPQDR	L					File28671 Spectrum1283 scans: 1891
1	1	O14746|TERT_HUMAN	Telomerase reverse transcriptase OS=Homo sapiens GN=TERT PE=1 SV=1	29385	128599	1948	1361	85	58	160706	1	1	1	775.378	1548.74	2	1548.74	-0.0015	711	724	0	22.75	0.0085	K	VDVTGAYDTIPQDR	L					File28714 Spectrum980 scans: 1660
1	1	O14746|TERT_HUMAN	Telomerase reverse transcriptase OS=Homo sapiens GN=TERT PE=1 SV=1	29385	128599	1948	1361	85	58	160707	1	1	1	775.378	1548.74	2	1548.74	-0.0015	711	724	0	48.02	0.00013	K	VDVTGAYDTIPQDR	L					File28686 Spectrum1174 scans: 1810
1	1	O14746|TERT_HUMAN	Telomerase reverse transcriptase OS=Homo sapiens GN=TERT PE=1 SV=1	29385	128599	1948	1361	85	58	160708	1	1	1	775.378	1548.74	2	1548.74	-0.0015	711	724	0	44.39	8.6e-05	K	VDVTGAYDTIPQDR	L					File28771 Spectrum1264 scans: 1886
1	1	O14746|TERT_HUMAN	Telomerase reverse transcriptase OS=Homo sapiens GN=TERT PE=1 SV=1	29385	128599	1948	1361	85	58	160709	1	1	1	775.378	1548.74	2	1548.74	-0.0013	711	724	0	45.18	7.1e-05	K	VDVTGAYDTIPQDR	L					File28688 Spectrum1155 scans: 1799
1	1	O14746|TERT_HUMAN	Telomerase reverse transcriptase OS=Homo sapiens GN=TERT PE=1 SV=1	29385	128599	1948	1361	85	58	160710	1	1	1	775.378	1548.74	2	1548.74	-0.0013	711	724	0	55.94	3.6e-05	K	VDVTGAYDTIPQDR	L					File28692 Spectrum1143 scans: 1803
1	1	O14746|TERT_HUMAN	Telomerase reverse transcriptase OS=Homo sapiens GN=TERT PE=1 SV=1	29385	128599	1948	1361	85	58	160711	1	1	1	775.378	1548.74	2	1548.74	-0.0012	711	724	0	49.67	7e-05	K	VDVTGAYDTIPQDR	L					File28684 Spectrum1270 scans: 1891
1	1	O14746|TERT_HUMAN	Telomerase reverse transcriptase OS=Homo sapiens GN=TERT PE=1 SV=1	29385	128599	1948	1361	85	58	160712	1	1	1	775.378	1548.74	2	1548.74	-0.0012	711	724	0	74.65	4.9e-07	K	VDVTGAYDTIPQDR	L					File28815 Spectrum1310 scans: 1919
1	1	O14746|TERT_HUMAN	Telomerase reverse transcriptase OS=Homo sapiens GN=TERT PE=1 SV=1	29385	128599	1948	1361	85	58	160713	1	1	1	775.378	1548.74	2	1548.74	-0.0012	711	724	0	60.98	1.1e-05	K	VDVTGAYDTIPQDR	L					File28696 Spectrum1320 scans: 1938
1	1	O14746|TERT_HUMAN	Telomerase reverse transcriptase OS=Homo sapiens GN=TERT PE=1 SV=1	29385	128599	1948	1361	85	58	160714	4	1	1	775.378	1548.74	2	1548.74	-0.0011	711	724	0	1.13	1.3	K	VDVTGAYDTIPQDR	L					File28716 Spectrum1010 scans: 1689
1	1	O14746|TERT_HUMAN	Telomerase reverse transcriptase OS=Homo sapiens GN=TERT PE=1 SV=1	29385	128599	1948	1361	85	58	160715	1	1	1	775.378	1548.74	2	1548.74	-0.0011	711	724	0	42.93	0.00061	K	VDVTGAYDTIPQDR	L					File28702 Spectrum1143 scans: 1782
1	1	O14746|TERT_HUMAN	Telomerase reverse transcriptase OS=Homo sapiens GN=TERT PE=1 SV=1	29385	128599	1948	1361	85	58	160716	1	1	1	775.378	1548.74	2	1548.74	-0.001	711	724	0	41.61	0.00028	K	VDVTGAYDTIPQDR	L					File28659 Spectrum737 scans: 1455
1	1	O14746|TERT_HUMAN	Telomerase reverse transcriptase OS=Homo sapiens GN=TERT PE=1 SV=1	29385	128599	1948	1361	85	58	160717	1	1	1	775.378	1548.74	2	1548.74	-0.001	711	724	0	11.01	0.83	K	VDVTGAYDTIPQDR	L					File28712 Spectrum1051 scans: 1725
1	1	O14746|TERT_HUMAN	Telomerase reverse transcriptase OS=Homo sapiens GN=TERT PE=1 SV=1	29385	128599	1948	1361	85	58	160718	1	1	1	775.378	1548.74	2	1548.74	-0.0008	711	724	0	65.93	3.8e-06	K	VDVTGAYDTIPQDR	L					File28663 Spectrum1399 scans: 1994
1	1	O14746|TERT_HUMAN	Telomerase reverse transcriptase OS=Homo sapiens GN=TERT PE=1 SV=1	29385	128599	1948	1361	85	58	160719	1	1	1	775.378	1548.74	2	1548.74	-0.0008	711	724	0	38.81	0.00069	K	VDVTGAYDTIPQDR	L					File28675 Spectrum1308 scans: 1912
1	1	O14746|TERT_HUMAN	Telomerase reverse transcriptase OS=Homo sapiens GN=TERT PE=1 SV=1	29385	128599	1948	1361	85	58	160720	1	1	1	775.378	1548.74	2	1548.74	-0.0007	711	724	0	40.08	0.0005	K	VDVTGAYDTIPQDR	L					File28680 Spectrum1268 scans: 1885
1	1	O14746|TERT_HUMAN	Telomerase reverse transcriptase OS=Homo sapiens GN=TERT PE=1 SV=1	29385	128599	1948	1361	85	58	160721	1	1	1	775.378	1548.74	2	1548.74	-0.0007	711	724	0	64.26	5.5e-06	K	VDVTGAYDTIPQDR	L					File28678 Spectrum1346 scans: 1943
1	1	O14746|TERT_HUMAN	Telomerase reverse transcriptase OS=Homo sapiens GN=TERT PE=1 SV=1	29385	128599	1948	1361	85	58	160722	1	1	1	775.378	1548.74	2	1548.74	-0.0007	711	724	0	62.97	7.4e-06	K	VDVTGAYDTIPQDR	L					File28665 Spectrum1427 scans: 2013
1	1	O14746|TERT_HUMAN	Telomerase reverse transcriptase OS=Homo sapiens GN=TERT PE=1 SV=1	29385	128599	1948	1361	85	58	160724	1	1	1	775.378	1548.74	2	1548.74	-0.0006	711	724	0	37.68	0.00058	K	VDVTGAYDTIPQDR	L					File28748 Spectrum1197 scans: 1823
1	1	O14746|TERT_HUMAN	Telomerase reverse transcriptase OS=Homo sapiens GN=TERT PE=1 SV=1	29385	128599	1948	1361	85	58	160725	1	1	1	775.378	1548.74	2	1548.74	-0.0006	711	724	0	82.22	8.5e-08	K	VDVTGAYDTIPQDR	L					File28667 Spectrum1346 scans: 1939
1	1	O14746|TERT_HUMAN	Telomerase reverse transcriptase OS=Homo sapiens GN=TERT PE=1 SV=1	29385	128599	1948	1361	85	58	160726	1	1	1	775.378	1548.74	2	1548.74	-0.0005	711	724	0	42.08	0.00024	K	VDVTGAYDTIPQDR	L					File28700 Spectrum1085 scans: 1744
1	1	O14746|TERT_HUMAN	Telomerase reverse transcriptase OS=Homo sapiens GN=TERT PE=1 SV=1	29385	128599	1948	1361	85	58	160727	1	1	1	517.255	1548.74	3	1548.74	-0.0005	711	724	0	8.24	0.52	K	VDVTGAYDTIPQDR	L					File28696 Spectrum1316 scans: 1933
1	1	O14746|TERT_HUMAN	Telomerase reverse transcriptase OS=Homo sapiens GN=TERT PE=1 SV=1	29385	128599	1948	1361	85	58	160728	1	1	1	775.378	1548.74	2	1548.74	-0.0004	711	724	0	57.59	2.3e-05	K	VDVTGAYDTIPQDR	L					File28669 Spectrum1284 scans: 1889
1	1	O14746|TERT_HUMAN	Telomerase reverse transcriptase OS=Homo sapiens GN=TERT PE=1 SV=1	29385	128599	1948	1361	85	58	160729	1	1	1	775.378	1548.74	2	1548.74	-0.0004	711	724	0	44.52	0.0002	K	VDVTGAYDTIPQDR	L					File28837 Spectrum1405 scans: 1991
1	1	O14746|TERT_HUMAN	Telomerase reverse transcriptase OS=Homo sapiens GN=TERT PE=1 SV=1	29385	128599	1948	1361	85	58	160730	1	1	1	775.378	1548.74	2	1548.74	-0.0002	711	724	0	58.32	2.1e-05	K	VDVTGAYDTIPQDR	L					File28726 Spectrum1007 scans: 1678
1	1	O14746|TERT_HUMAN	Telomerase reverse transcriptase OS=Homo sapiens GN=TERT PE=1 SV=1	29385	128599	1948	1361	85	58	160731	1	1	1	775.378	1548.74	2	1548.74	-0.0001	711	724	0	14.77	0.041	K	VDVTGAYDTIPQDR	L					File28736 Spectrum1029 scans: 1704
1	1	O14746|TERT_HUMAN	Telomerase reverse transcriptase OS=Homo sapiens GN=TERT PE=1 SV=1	29385	128599	1948	1361	85	58	160733	1	1	1	517.255	1548.74	3	1548.74	0.0001	711	724	0	10.38	0.71	K	VDVTGAYDTIPQDR	L					File28659 Spectrum744 scans: 1464
1	1	O14746|TERT_HUMAN	Telomerase reverse transcriptase OS=Homo sapiens GN=TERT PE=1 SV=1	29385	128599	1948	1361	85	58	160734	1	1	1	517.255	1548.74	3	1548.74	0.0001	711	724	0	18.04	0.039	K	VDVTGAYDTIPQDR	L					File28815 Spectrum1315 scans: 1925
1	1	O14746|TERT_HUMAN	Telomerase reverse transcriptase OS=Homo sapiens GN=TERT PE=1 SV=1	29385	128599	1948	1361	85	58	160735	1	1	1	775.378	1548.74	2	1548.74	0.0001	711	724	0	40.17	0.0006	K	VDVTGAYDTIPQDR	L					File28682 Spectrum722 scans: 1448
1	1	O14746|TERT_HUMAN	Telomerase reverse transcriptase OS=Homo sapiens GN=TERT PE=1 SV=1	29385	128599	1948	1361	85	58	160736	1	1	1	775.378	1548.74	2	1548.74	0.0001	711	724	0	34.73	0.0015	K	VDVTGAYDTIPQDR	L					File28663 Spectrum1537 scans: 2161
1	1	O14746|TERT_HUMAN	Telomerase reverse transcriptase OS=Homo sapiens GN=TERT PE=1 SV=1	29385	128599	1948	1361	85	58	160737	1	1	1	775.378	1548.74	2	1548.74	0.0001	711	724	0	52.53	2.4e-05	K	VDVTGAYDTIPQDR	L					File28690 Spectrum1128 scans: 1779
1	1	O14746|TERT_HUMAN	Telomerase reverse transcriptase OS=Homo sapiens GN=TERT PE=1 SV=1	29385	128599	1948	1361	85	58	160738	1	1	1	775.378	1548.74	2	1548.74	0.0001	711	724	0	64.94	2.8e-06	K	VDVTGAYDTIPQDR	L					File28793 Spectrum1203 scans: 1834
1	1	O14746|TERT_HUMAN	Telomerase reverse transcriptase OS=Homo sapiens GN=TERT PE=1 SV=1	29385	128599	1948	1361	85	58	160739	1	1	1	775.378	1548.74	2	1548.74	0.0001	711	724	0	57.67	1.6e-05	K	VDVTGAYDTIPQDR	L					File28661 Spectrum1392 scans: 1979
1	1	O14746|TERT_HUMAN	Telomerase reverse transcriptase OS=Homo sapiens GN=TERT PE=1 SV=1	29385	128599	1948	1361	85	58	160740	5	1	1	517.255	1548.74	3	1548.74	0.0003	711	724	0	2.55	1.8	K	VDVTGAYDTIPQDR	L					File28678 Spectrum1354 scans: 1953
1	1	O14746|TERT_HUMAN	Telomerase reverse transcriptase OS=Homo sapiens GN=TERT PE=1 SV=1	29385	128599	1948	1361	85	58	160742	1	1	1	775.378	1548.74	2	1548.74	0.0003	711	724	0	31.29	0.0055	K	VDVTGAYDTIPQDR	L					File28738 Spectrum1230 scans: 1884
1	1	O14746|TERT_HUMAN	Telomerase reverse transcriptase OS=Homo sapiens GN=TERT PE=1 SV=1	29385	128599	1948	1361	85	58	160744	2	1	1	517.255	1548.74	3	1548.74	0.0004	711	724	0	7.14	1.1	K	VDVTGAYDTIPQDR	L					File28726 Spectrum1012 scans: 1684
1	1	O14746|TERT_HUMAN	Telomerase reverse transcriptase OS=Homo sapiens GN=TERT PE=1 SV=1	29385	128599	1948	1361	85	58	160745	1	1	1	517.255	1548.74	3	1548.74	0.0004	711	724	0	12.64	0.085	K	VDVTGAYDTIPQDR	L					File28673 Spectrum1267 scans: 1880
1	1	O14746|TERT_HUMAN	Telomerase reverse transcriptase OS=Homo sapiens GN=TERT PE=1 SV=1	29385	128599	1948	1361	85	58	160746	1	1	1	517.255	1548.74	3	1548.74	0.0004	711	724	0	12.21	0.24	K	VDVTGAYDTIPQDR	L					File28748 Spectrum1206 scans: 1834
1	1	O14746|TERT_HUMAN	Telomerase reverse transcriptase OS=Homo sapiens GN=TERT PE=1 SV=1	29385	128599	1948	1361	85	58	160747	3	1	1	517.255	1548.74	3	1548.74	0.0004	711	724	0	4.71	1.2	K	VDVTGAYDTIPQDR	L					File28771 Spectrum1273 scans: 1897
1	1	O14746|TERT_HUMAN	Telomerase reverse transcriptase OS=Homo sapiens GN=TERT PE=1 SV=1	29385	128599	1948	1361	85	58	160748	1	1	1	517.255	1548.74	3	1548.74	0.0004	711	724	0	19.61	0.044	K	VDVTGAYDTIPQDR	L					File28793 Spectrum1208 scans: 1840
1	1	O14746|TERT_HUMAN	Telomerase reverse transcriptase OS=Homo sapiens GN=TERT PE=1 SV=1	29385	128599	1948	1361	85	58	160751	1	1	1	517.255	1548.74	3	1548.74	0.0006	711	724	0	16.52	0.17	K	VDVTGAYDTIPQDR	L					File28837 Spectrum1410 scans: 1997
1	1	O14746|TERT_HUMAN	Telomerase reverse transcriptase OS=Homo sapiens GN=TERT PE=1 SV=1	29385	128599	1948	1361	85	58	160752	1	1	1	517.255	1548.74	3	1548.74	0.0008	711	724	0	22.51	0.032	K	VDVTGAYDTIPQDR	L					File28671 Spectrum1291 scans: 1901
1	1	O14746|TERT_HUMAN	Telomerase reverse transcriptase OS=Homo sapiens GN=TERT PE=1 SV=1	29385	128599	1948	1361	85	58	160753	1	1	1	517.255	1548.74	3	1548.74	0.0008	711	724	0	13.99	0.13	K	VDVTGAYDTIPQDR	L					File28669 Spectrum1290 scans: 1897
1	1	O14746|TERT_HUMAN	Telomerase reverse transcriptase OS=Homo sapiens GN=TERT PE=1 SV=1	29385	128599	1948	1361	85	58	160754	1	1	1	517.255	1548.74	3	1548.74	0.0008	711	724	0	33.61	0.0023	K	VDVTGAYDTIPQDR	L					File28663 Spectrum1405 scans: 2002
1	1	O14746|TERT_HUMAN	Telomerase reverse transcriptase OS=Homo sapiens GN=TERT PE=1 SV=1	29385	128599	1948	1361	85	58	160755	1	1	1	517.255	1548.74	3	1548.74	0.001	711	724	0	11.14	0.64	K	VDVTGAYDTIPQDR	L					File28675 Spectrum1312 scans: 1918
1	1	O14746|TERT_HUMAN	Telomerase reverse transcriptase OS=Homo sapiens GN=TERT PE=1 SV=1	29385	128599	1948	1361	85	58	160756	1	1	1	517.255	1548.74	3	1548.74	0.0012	711	724	0	22.35	0.039	K	VDVTGAYDTIPQDR	L					File28667 Spectrum1351 scans: 1945
1	1	O14746|TERT_HUMAN	Telomerase reverse transcriptase OS=Homo sapiens GN=TERT PE=1 SV=1	29385	128599	1948	1361	85	58	166149	1	1	1	795.894	1589.77	2	1589.77	-0.0001	454	466	0	19.5	0.022	R	QHSSPWQVYGFVR	A					File28663 Spectrum1971 scans: 2684
1	1	O14746|TERT_HUMAN	Telomerase reverse transcriptase OS=Homo sapiens GN=TERT PE=1 SV=1	29385	128599	1948	1361	85	58	166161	1	1	1	530.932	1589.77	3	1589.77	0.0005	454	466	0	24.91	0.023	R	QHSSPWQVYGFVR	A					File28673 Spectrum1813 scans: 2542
1	1	O14746|TERT_HUMAN	Telomerase reverse transcriptase OS=Homo sapiens GN=TERT PE=1 SV=1	29385	128599	1948	1361	85	58	166191	2	1	1	530.932	1589.78	3	1589.77	0.0015	454	466	0	11.53	0.33	R	QHSSPWQVYGFVR	A					File28684 Spectrum1823 scans: 2562
1	1	O14746|TERT_HUMAN	Telomerase reverse transcriptase OS=Homo sapiens GN=TERT PE=1 SV=1	29385	128599	1948	1361	85	58	168294	1	1	1	535.93	1604.77	3	1604.77	-0.0023	775	787	0	13.44	0.54	R	QFVAHLQETSPLR	D	Phospho (ST)	0.0000000002000.0			File28663 Spectrum1436 scans: 2039
1	1	O14746|TERT_HUMAN	Telomerase reverse transcriptase OS=Homo sapiens GN=TERT PE=1 SV=1	29385	128599	1948	1361	85	58	168295	1	1	1	803.392	1604.77	2	1604.77	-0.0009	775	787	0	19.52	0.071	R	QFVAHLQETSPLR	D	Phospho (ST)	0.0000000020000.0			File28663 Spectrum1443 scans: 2047
1	1	O14746|TERT_HUMAN	Telomerase reverse transcriptase OS=Homo sapiens GN=TERT PE=1 SV=1	29385	128599	1948	1361	85	58	173639	2	1	1	549.942	1646.8	3	1646.81	-0.0048	761	774	0	13.78	0.45	K	SHVSTLTDLQPYMR	Q					File28682 Spectrum941 scans: 1753
1	1	O14746|TERT_HUMAN	Telomerase reverse transcriptase OS=Homo sapiens GN=TERT PE=1 SV=1	29385	128599	1948	1361	85	58	173642	1	1	1	549.943	1646.81	3	1646.81	-0.0028	761	774	0	15.98	0.23	K	SHVSTLTDLQPYMR	Q					File28708 Spectrum1321 scans: 2057
1	1	O14746|TERT_HUMAN	Telomerase reverse transcriptase OS=Homo sapiens GN=TERT PE=1 SV=1	29385	128599	1948	1361	85	58	173643	2	1	1	549.943	1646.81	3	1646.81	-0.0026	761	774	0	7.62	1.1	K	SHVSTLTDLQPYMR	Q					File28700 Spectrum1354 scans: 2078
1	1	O14746|TERT_HUMAN	Telomerase reverse transcriptase OS=Homo sapiens GN=TERT PE=1 SV=1	29385	128599	1948	1361	85	58	173644	1	1	1	549.943	1646.81	3	1646.81	-0.0024	761	774	0	33.01	0.0075	K	SHVSTLTDLQPYMR	Q					File28793 Spectrum1504 scans: 2201
1	1	O14746|TERT_HUMAN	Telomerase reverse transcriptase OS=Homo sapiens GN=TERT PE=1 SV=1	29385	128599	1948	1361	85	58	173645	1	1	1	549.943	1646.81	3	1646.81	-0.0024	761	774	0	27.12	0.024	K	SHVSTLTDLQPYMR	Q					File28678 Spectrum1635 scans: 2290
1	1	O14746|TERT_HUMAN	Telomerase reverse transcriptase OS=Homo sapiens GN=TERT PE=1 SV=1	29385	128599	1948	1361	85	58	173646	1	1	1	549.943	1646.81	3	1646.81	-0.0022	761	774	0	13.32	0.41	K	SHVSTLTDLQPYMR	Q					File28704 Spectrum1128 scans: 1906
1	1	O14746|TERT_HUMAN	Telomerase reverse transcriptase OS=Homo sapiens GN=TERT PE=1 SV=1	29385	128599	1948	1361	85	58	173647	4	1	1	549.943	1646.81	3	1646.81	-0.002	761	774	0	8.19	1.6	K	SHVSTLTDLQPYMR	Q					File28675 Spectrum1599 scans: 2262
1	1	O14746|TERT_HUMAN	Telomerase reverse transcriptase OS=Homo sapiens GN=TERT PE=1 SV=1	29385	128599	1948	1361	85	58	173648	1	1	1	549.943	1646.81	3	1646.81	-0.0019	761	774	0	22.67	0.033	K	SHVSTLTDLQPYMR	Q					File28680 Spectrum1558 scans: 2235
1	1	O14746|TERT_HUMAN	Telomerase reverse transcriptase OS=Homo sapiens GN=TERT PE=1 SV=1	29385	128599	1948	1361	85	58	173649	1	1	1	549.943	1646.81	3	1646.81	-0.0019	761	774	0	28.49	0.021	K	SHVSTLTDLQPYMR	Q					File28726 Spectrum1278 scans: 2016
1	1	O14746|TERT_HUMAN	Telomerase reverse transcriptase OS=Homo sapiens GN=TERT PE=1 SV=1	29385	128599	1948	1361	85	58	173650	1	1	1	824.411	1646.81	2	1646.81	-0.0018	761	774	0	33.56	0.0014	K	SHVSTLTDLQPYMR	Q					File28771 Spectrum1567 scans: 2251
1	1	O14746|TERT_HUMAN	Telomerase reverse transcriptase OS=Homo sapiens GN=TERT PE=1 SV=1	29385	128599	1948	1361	85	58	173651	1	1	1	549.943	1646.81	3	1646.81	-0.0017	761	774	0	26.68	0.032	K	SHVSTLTDLQPYMR	Q					File28771 Spectrum1556 scans: 2238
1	1	O14746|TERT_HUMAN	Telomerase reverse transcriptase OS=Homo sapiens GN=TERT PE=1 SV=1	29385	128599	1948	1361	85	58	173652	1	1	1	824.411	1646.81	2	1646.81	-0.0015	761	774	0	35.45	0.0018	K	SHVSTLTDLQPYMR	Q					File28748 Spectrum1500 scans: 2189
1	1	O14746|TERT_HUMAN	Telomerase reverse transcriptase OS=Homo sapiens GN=TERT PE=1 SV=1	29385	128599	1948	1361	85	58	173653	1	1	1	824.411	1646.81	2	1646.81	-0.0014	761	774	0	60.92	8.2e-06	K	SHVSTLTDLQPYMR	Q					File28661 Spectrum1665 scans: 2307
1	1	O14746|TERT_HUMAN	Telomerase reverse transcriptase OS=Homo sapiens GN=TERT PE=1 SV=1	29385	128599	1948	1361	85	58	173654	1	1	1	824.411	1646.81	2	1646.81	-0.0014	761	774	0	62.07	7.3e-06	K	SHVSTLTDLQPYMR	Q					File28667 Spectrum1650 scans: 2303
1	1	O14746|TERT_HUMAN	Telomerase reverse transcriptase OS=Homo sapiens GN=TERT PE=1 SV=1	29385	128599	1948	1361	85	58	173655	1	1	1	549.943	1646.81	3	1646.81	-0.0013	761	774	0	9.2	0.33	K	SHVSTLTDLQPYMR	Q					File28698 Spectrum1477 scans: 2172
1	1	O14746|TERT_HUMAN	Telomerase reverse transcriptase OS=Homo sapiens GN=TERT PE=1 SV=1	29385	128599	1948	1361	85	58	173656	1	1	1	824.411	1646.81	2	1646.81	-0.0012	761	774	0	76.67	3.1e-07	K	SHVSTLTDLQPYMR	Q					File28665 Spectrum1730 scans: 2378
1	1	O14746|TERT_HUMAN	Telomerase reverse transcriptase OS=Homo sapiens GN=TERT PE=1 SV=1	29385	128599	1948	1361	85	58	173657	1	1	1	549.943	1646.81	3	1646.81	-0.0011	761	774	0	21.1	0.038	K	SHVSTLTDLQPYMR	Q					File28659 Spectrum969 scans: 1765
1	1	O14746|TERT_HUMAN	Telomerase reverse transcriptase OS=Homo sapiens GN=TERT PE=1 SV=1	29385	128599	1948	1361	85	58	173658	1	1	1	549.943	1646.81	3	1646.81	-0.0011	761	774	0	22.77	0.016	K	SHVSTLTDLQPYMR	Q					File28696 Spectrum1599 scans: 2278
1	1	O14746|TERT_HUMAN	Telomerase reverse transcriptase OS=Homo sapiens GN=TERT PE=1 SV=1	29385	128599	1948	1361	85	58	173659	1	1	1	549.943	1646.81	3	1646.81	-0.0011	761	774	0	31.2	0.0071	K	SHVSTLTDLQPYMR	Q					File28669 Spectrum1573 scans: 2238
1	1	O14746|TERT_HUMAN	Telomerase reverse transcriptase OS=Homo sapiens GN=TERT PE=1 SV=1	29385	128599	1948	1361	85	58	173660	1	1	1	549.943	1646.81	3	1646.81	-0.0011	761	774	0	30.53	0.013	K	SHVSTLTDLQPYMR	Q					File28661 Spectrum1652 scans: 2292
1	1	O14746|TERT_HUMAN	Telomerase reverse transcriptase OS=Homo sapiens GN=TERT PE=1 SV=1	29385	128599	1948	1361	85	58	173661	1	1	1	824.411	1646.81	2	1646.81	-0.0009	761	774	0	61.55	6.5e-06	K	SHVSTLTDLQPYMR	Q					File28669 Spectrum1582 scans: 2248
1	1	O14746|TERT_HUMAN	Telomerase reverse transcriptase OS=Homo sapiens GN=TERT PE=1 SV=1	29385	128599	1948	1361	85	58	173662	1	1	1	549.943	1646.81	3	1646.81	-0.0009	761	774	0	23.07	0.072	K	SHVSTLTDLQPYMR	Q					File28748 Spectrum1488 scans: 2175
1	1	O14746|TERT_HUMAN	Telomerase reverse transcriptase OS=Homo sapiens GN=TERT PE=1 SV=1	29385	128599	1948	1361	85	58	173663	1	1	1	549.943	1646.81	3	1646.81	-0.0009	761	774	0	27.39	0.026	K	SHVSTLTDLQPYMR	Q					File28815 Spectrum1601 scans: 2273
1	1	O14746|TERT_HUMAN	Telomerase reverse transcriptase OS=Homo sapiens GN=TERT PE=1 SV=1	29385	128599	1948	1361	85	58	173664	1	1	1	549.943	1646.81	3	1646.81	-0.0007	761	774	0	24.65	0.032	K	SHVSTLTDLQPYMR	Q					File28667 Spectrum1641 scans: 2293
1	1	O14746|TERT_HUMAN	Telomerase reverse transcriptase OS=Homo sapiens GN=TERT PE=1 SV=1	29385	128599	1948	1361	85	58	173665	1	1	1	549.943	1646.81	3	1646.81	-0.0006	761	774	0	17.98	0.23	K	SHVSTLTDLQPYMR	Q					File28673 Spectrum1553 scans: 2223
1	1	O14746|TERT_HUMAN	Telomerase reverse transcriptase OS=Homo sapiens GN=TERT PE=1 SV=1	29385	128599	1948	1361	85	58	173666	1	1	1	549.943	1646.81	3	1646.81	-0.0006	761	774	0	30.06	0.0083	K	SHVSTLTDLQPYMR	Q					File28671 Spectrum1579 scans: 2247
1	1	O14746|TERT_HUMAN	Telomerase reverse transcriptase OS=Homo sapiens GN=TERT PE=1 SV=1	29385	128599	1948	1361	85	58	173667	1	1	1	824.411	1646.81	2	1646.81	-0.0006	761	774	0	40.33	0.0013	K	SHVSTLTDLQPYMR	Q					File28815 Spectrum1614 scans: 2288
1	1	O14746|TERT_HUMAN	Telomerase reverse transcriptase OS=Homo sapiens GN=TERT PE=1 SV=1	29385	128599	1948	1361	85	58	173668	1	1	1	824.411	1646.81	2	1646.81	-0.0006	761	774	0	81.13	7.6e-08	K	SHVSTLTDLQPYMR	Q					File28663 Spectrum1698 scans: 2355
1	1	O14746|TERT_HUMAN	Telomerase reverse transcriptase OS=Homo sapiens GN=TERT PE=1 SV=1	29385	128599	1948	1361	85	58	173669	1	1	1	824.411	1646.81	2	1646.81	-0.0004	761	774	0	45.71	0.00023	K	SHVSTLTDLQPYMR	Q					File28793 Spectrum1515 scans: 2214
1	1	O14746|TERT_HUMAN	Telomerase reverse transcriptase OS=Homo sapiens GN=TERT PE=1 SV=1	29385	128599	1948	1361	85	58	173670	1	1	1	549.943	1646.81	3	1646.81	-0.0002	761	774	0	24.93	0.027	K	SHVSTLTDLQPYMR	Q					File28837 Spectrum1704 scans: 2352
1	1	O14746|TERT_HUMAN	Telomerase reverse transcriptase OS=Homo sapiens GN=TERT PE=1 SV=1	29385	128599	1948	1361	85	58	173671	1	1	1	549.943	1646.81	3	1646.81	0.0002	761	774	0	36.16	0.0034	K	SHVSTLTDLQPYMR	Q					File28663 Spectrum1690 scans: 2346
1	1	O14746|TERT_HUMAN	Telomerase reverse transcriptase OS=Homo sapiens GN=TERT PE=1 SV=1	29385	128599	1948	1361	85	58	173672	1	1	1	549.943	1646.81	3	1646.81	0.0002	761	774	0	28.15	0.015	K	SHVSTLTDLQPYMR	Q					File28665 Spectrum1720 scans: 2366
1	1	O14746|TERT_HUMAN	Telomerase reverse transcriptase OS=Homo sapiens GN=TERT PE=1 SV=1	29385	128599	1948	1361	85	58	173673	1	1	1	824.412	1646.81	2	1646.81	0.0002	761	774	0	33.62	0.0019	K	SHVSTLTDLQPYMR	Q					File28682 Spectrum946 scans: 1760
1	1	O14746|TERT_HUMAN	Telomerase reverse transcriptase OS=Homo sapiens GN=TERT PE=1 SV=1	29385	128599	1948	1361	85	58	173674	1	1	1	824.412	1646.81	2	1646.81	0.0003	761	774	0	40.52	0.00065	K	SHVSTLTDLQPYMR	Q					File28726 Spectrum1283 scans: 2022
1	1	O14746|TERT_HUMAN	Telomerase reverse transcriptase OS=Homo sapiens GN=TERT PE=1 SV=1	29385	128599	1948	1361	85	58	173675	1	1	1	549.944	1646.81	3	1646.81	0.0003	761	774	0	12.9	0.28	K	SHVSTLTDLQPYMR	Q					File28706 Spectrum1344 scans: 2076
1	1	O14746|TERT_HUMAN	Telomerase reverse transcriptase OS=Homo sapiens GN=TERT PE=1 SV=1	29385	128599	1948	1361	85	58	173676	1	1	1	824.412	1646.81	2	1646.81	0.0008	761	774	0	35.43	0.0041	K	SHVSTLTDLQPYMR	Q					File28659 Spectrum975 scans: 1774
1	1	O14746|TERT_HUMAN	Telomerase reverse transcriptase OS=Homo sapiens GN=TERT PE=1 SV=1	29385	128599	1948	1361	85	58	175777	2	1	1	553.639	1657.9	3	1657.88	0.0132	697	710	1	1	1.1	R	VRAQDPPPELYFVK	V					File28815 Spectrum2501 scans: 3374
1	1	O14746|TERT_HUMAN	Telomerase reverse transcriptase OS=Homo sapiens GN=TERT PE=1 SV=1	29385	128599	1948	1361	85	58	175782	2	1	1	553.639	1657.9	3	1657.88	0.0136	697	710	1	3.32	1.1	R	VRAQDPPPELYFVK	V					File28667 Spectrum2560 scans: 3410
1	1	O14746|TERT_HUMAN	Telomerase reverse transcriptase OS=Homo sapiens GN=TERT PE=1 SV=1	29385	128599	1948	1361	85	58	175799	3	1	1	553.64	1657.9	3	1657.88	0.0149	697	710	1	3.75	1.9	R	VRAQDPPPELYFVK	V					File28702 Spectrum2292 scans: 3203
1	1	O14746|TERT_HUMAN	Telomerase reverse transcriptase OS=Homo sapiens GN=TERT PE=1 SV=1	29385	128599	1948	1361	85	58	176124	1	1	1	555.274	1662.8	3	1662.8	-0.0042	761	774	0	20.93	0.13	K	SHVSTLTDLQPYMR	Q	Oxidation (M)	0.00000000000010.0			File28659 Spectrum677 scans: 1371
1	1	O14746|TERT_HUMAN	Telomerase reverse transcriptase OS=Homo sapiens GN=TERT PE=1 SV=1	29385	128599	1948	1361	85	58	176125	1	1	1	555.274	1662.8	3	1662.8	-0.0032	761	774	0	16.48	0.26	K	SHVSTLTDLQPYMR	Q	Oxidation (M)	0.00000000000010.0			File28663 Spectrum1474 scans: 2084
1	1	O14746|TERT_HUMAN	Telomerase reverse transcriptase OS=Homo sapiens GN=TERT PE=1 SV=1	29385	128599	1948	1361	85	58	176127	1	1	1	555.275	1662.8	3	1662.8	-0.0016	761	774	0	19.35	0.18	K	SHVSTLTDLQPYMR	Q	Oxidation (M)	0.00000000000010.0			File28793 Spectrum1117 scans: 1730
1	1	O14746|TERT_HUMAN	Telomerase reverse transcriptase OS=Homo sapiens GN=TERT PE=1 SV=1	29385	128599	1948	1361	85	58	176128	1	1	1	555.275	1662.8	3	1662.8	-0.0009	761	774	0	13.82	0.5	K	SHVSTLTDLQPYMR	Q	Oxidation (M)	0.00000000000010.0			File28663 Spectrum1612 scans: 2252
[truncated: 296 more rows]

## Sheet: 293T_M_TERT
prot_hit_num	prot_family_member	prot_acc	prot_desc	prot_score	prot_mass	prot_matches	prot_matches_sig	prot_sequences	prot_sequences_sig	pep_query	pep_rank	pep_isbold	pep_isunique	pep_exp_mz	pep_exp_mr	pep_exp_z	pep_calc_mr	pep_delta	pep_start	pep_end	pep_miss	pep_score	pep_expect	pep_res_before	pep_seq	pep_res_after	pep_var_mod	pep_var_mod_pos	pep_summed_mod_pos	pep_local_mod_pos	pep_scan_title
[truncated: 2,658 more rows]

[truncated: 2 more sheets: HeLa_nonM_TERT, HeLa_M_TERT]
