# Supplementary material for: CDK1 dependent phosphorylation of hTERT contributes to cancer progression
Source: Nat Commun. 2020 Mar 25;11:1557. doi: 10.1038/s41467-020-15289-7 (PMC7096428; doi:10.1038/s41467-020-15289-7)
Supplement: Supplementary file 5 — Source Data [file 41467_2020_15289_MOESM5_ESM.xlsx]

## Sheet: Figure 1a
Figure 1a

## Sheet: Figure 1b
Figure 1b

## Sheet: Figure 1c
Figure 1c

## Sheet: Figure 1f
Figure 1f

## Sheet: Figure 1g
Figure 1g

## Sheet: Figure 1h
Figure 1h

## Sheet: Figure 1i
Figure 1i

## Sheet: Figure 3a
Figure 3a

## Sheet: Figure 3b
Figure 3b

## Sheet: Figure 3c
Figure 3c

[truncated: 37 more sheets: Figure 3d, Figure 3e, Figure 3f, Figure 4a, Figure 4b, Figure 4c, Figure 4d, Figure 5b, Figure 5d, Figure 5f, Figure 6b, Figure 6c, Figure 6d, Figure 6e, Figure 6g, Supp. Figure 1a, Supp. Figure 1b, Supp. Figure 1c, Supp. Figure 1d, Supp. Figure 2a …]
